# Supplementary material for: Intermediate filaments associate with aggresome-like structures in proteostressed C. elegans neurons and influence large vesicle extrusions as exophers
Source: Nat Commun. 2023 Jul 24;14:4450. doi: 10.1038/s41467-023-39700-1 (PMC10366101; doi:10.1038/s41467-023-39700-1)
Supplement: Supplementary file 4 — Supplementary Data 1 [file 41467_2023_39700_MOESM4_ESM.xlsx]

## Sheet: Strains
Panel	Figure
	Figure 1
A	ZB4723 bzIs166[Pmec-4mCherry]; ifd-1(ok2404)X; bzSi3[Pmec-7GFP::IFD-1]
B	ZB5091 bzIs166[Pmec-4mCherry];bzSi37[Pmec-7mNeonGreen::IFD-2]
C	ZB4632 bzIs166[Pmec-4mCherry];bzSi3 [Pmec-7GFP::IFD-1]
D	ZB4891 bzEx279[Pmec-7GFP::IFD-1 Pmec-7RFP::IFD-2]
E	ZB4877 bzIs166[Pmec-4mCherry]; bzEx265[Pmec-4TagBFP::AMANS-2];bzSi3[Pmec-7 GFP::IFD-1]
F	ZB5098 bzIs3[Pmec-7GFP::IFD-1]; pwSi222[Pmec-7LMP-1::mScarlet]
G	ZB5592 bzEx253[Pmec-7RFP::IFD-2];zhsEx17[Pmec-4mitoLS::ROGFP]
H	Quantatation
I	Quantatation
J	Quantatation
K	Quantatation
	Figure 2
A	Cartoon
B	ZB4632 bzIs166[Pmec-4mCherry];bzSi3[Pmec-7GFP::IFD-1]
C	ZB4871 bzIs166[Pmec-4mCherry]; bzSi6[Pmec-7TIR-1::TagBFP]; bzSi3[Pmec-7GFP::IFD-1]; dhc-1(ie28[DHC-1::degron::GFP]), ZB4872 bzIs166[Pmec-4mCherry]; bzSi3[Pmec-7GFP::IFD-1]; dhc-1(ie28[DHC-1::degron::GFP])
D	ZB4632 bzIs166[Pmec-4mCherry];bzSi3[Pmec-7GFP::IFD-1]
E	ZB4632 bzIs166[Pmec-4mCherry];bzSi3[Pmec-7GFP::IFD-1]
F	ZB4632 bzIs166[Pmec-4mCherry];bzSi3[Pmec-7GFP::IFD-1]
G	ZB4871 bzIs166[Pmec-4mCherry]; bzSi6[Pmec-7TIR-1::TagBFP]; bzSi3[Pmec-7GFP::IFD-1]; dhc-1(ie28[DHC-1::degron::GFP]), ZB4872 bzIs166[Pmec-4mCherry]; bzSi3[Pmec-7GFP::IFD-1]; dhc-1(ie28[DHC-1::degron::GFP])
H	ZB4871 bzIs166[Pmec-4mCherry]; bzSi6[Pmec-7TIR-1::TagBFP]; bzSi3[Pmec-7GFP::IFD-1]; dhc-1(ie28[DHC-1::degron::GFP]), ZB4872 bzIs166[Pmec-4mCherry]; bzSi3[Pmec-7GFP::IFD-1]; dhc-1(ie28[DHC-1::degron::GFP])
I	ZB4871 bzIs166[Pmec-4mCherry]; bzSi6[Pmec-7TIR-1::TagBFP]; bzSi3[Pmec-7GFP::IFD-1]; dhc-1(ie28[DHC-1::degron::GFP]), ZB4872 bzIs166[Pmec-4mCherry]; bzSi3[Pmec-7GFP::IFD-1]; dhc-1(ie28[DHC-1::degron::GFP])
J	ZB4957 bpIs151[sqst-1p::sqst-1::GFP + unc-76(+)];(-/-)zdIs5[Pmec-4GFP];bzEx261[Pmec-7RFP::IFD-2]
K	ZB5342 bzSi51[Pmec-7FTT-2::mSc]; bzIs3[Pmec-7GFP::IFD-1]
L	ZB5156 bzSi53[Pmec-7 HSP-1::mSc]; bzIs3[Pmec-7GFP::IFD-1]
	Figure 3
A	ZB5169 bzSi38[Pmec-7mNG::UBQ-2]; bzSi34[Pmec-7mSc::IFD-1]
B	ZB5542 bzEx422 [Pmec-7mNG::UBQ-2]; bzEx421[Pmec-7mSc::IFD-2]
C	ZB5171 bzSi39[Pmec-7mNG::HttQ74]; bzSi34[Pmec-7mSc::IFD-1]
D	ZB5541 bzSi40[Pmec-7mNG::HttQ74]; bzEx420[Pmec-7mSc::IFD-2]
E	ZB5104 igIs1[Pmec-7YFP, Pmec-3 htt57Q128::CFP, lin-15(+)]; bzSi34[Pmec-7 mScarlet::IFD-1]
F	ZB5104 igIs1[Pmec-7YFP, Pmec-3 htt57Q128::CFP, lin-15(+)]; bzSi34[Pmec-7 mScarlet::IFD-1]
	Figure 4
A	ZB4065 bzIs166[Pmec-4mCherry]
B	Cartoon
C	ZB4065 bzIs166[Pmec-4mCherry], ZB4722 bzIs166[Pmec-4mCherry];ifd-1(ok2404)X, ZB4655 bzIs166[Pmec-4mCherry]l; ifd-2(bz187), ZB4795 bzIs166[Pmec-4mCherry];ifd-1(ok2404)X; ifd-2(bz187)
D	ZB4065 bzIs166[Pmec-4mCherry], ZB4655 bzIs166[Pmec-4mCherry]l;ifd-2(bz187), ZB5583 bzIs166[Pmec-4mCherry];ifd-2(bz187);bzSi76[Pifd-2GFP::IFD-2]
E	ZB4065 bzIs166[Pmec-4mCherry], ZB4772 bzIs166[Pmec-4mCherry];ifd-1(ok2404), ZB4723 bzIs166[Pmec-4mCherry]; ifd-1(ok2404)X; bzSi3[Pmec-7GFP::IFD-1]
F	ZB4065 bzIs166[Pmec-4mCherry], ZB4655 bzIs166[Pmec-4mCherry]; ifd-2(bz187), ZB5089 bzIs166[Pmec-4mCherry];ifd-2(bz187);bzSi37[Pmec-7mNeonGreen::IFD-2]
G	ZB4065 bzIs166[Pmec-4mCherry], ZB4795 bzIs166[Pmec-4mCherry];ifd-1(ok2404)X;ifd-2(bz187), ZB4882 ifd-2(bz187);bzIs166[Pmec-4mCherry];ifd-1(ok2404);bzEx270[Pmec-7GFP::IFD-1]
	Figure 5
A	ZB4632 bzIs166[Pmec-4mCherry];bzSi3[Pmec-7GFP::IFD-1]
B	ZB4632 bzIs166[Pmec-4mCherry];bzSi3[Pmec-7GFP::IFD-1]
C	ZB4632 bzIs166[Pmec-4mCherry];bzSi3[Pmec-7GFP::IFD-1]
D	ZB5171 bzSi39[Pmec-7mNG::HttQ74];bzSi34[Pmec-7mSc::IFD-1]
E	ZB5171 bzSi39[Pmec-7mNG::HttQ74];bzSi34[Pmec-7mSc::IFD-1]
F	ZB5171 bzSi39[Pmec-7mNG::HttQ74];bzSi34[Pmec-7mSc::IFD-1]
	Figure 6
A	ZB5175 bzEx269[Pmec-7mNG::NFL];bzSi34[Pmec-7mSc::IFD-1]
B	ZB5552 bzSi43[Pmec-7mSc::NFL];bzEx313[Pmec-7mNG::UBQ-2]
C	ZB5551 bzSi43[Pmec-7mSc::NFL];bzSi39[Pmec-7mNG::HttQ74]
D	ZB5345 bzEx311[Pmec-7mNG::NFL];bzIs166[Pmec-4mCherry];ifd-2(bz187)
E	ZB4065 bzIs166[Pmec-4mCherry], ZB4655 bzIs166[Pmec-4mCherry]l; ifd-2(bz187), ZB5338 bzSi48[Pmec-7mNG::NFL]; ifd-2(bz187); bzIs166[Pmec-4mCherry]
	Supplementary Figure 1
A	ZB4632 bzIs166[Pmec-4mCherry];bzSi3[Pmec-7GFP::IFD-1]
B	ZB4632 bzIs166[Pmec-4mCherry];bzSi3[Pmec-7GFP::IFD-1]
C	ZB4632 bzIs166[Pmec-4mCherry];bzSi3[Pmec-7GFP::IFD-1], ZB4998 bzSi3[Pmec-7GFP::IFD-1]
D	ZB4993 epg-9(bp320)III;bzIs166[Pmec-4mCherry]; bzSi3[Pmec-7GFP::IFD-1], ZB4632 bzIs166[Pmec-4mCherry];bzSi3[Pmec-7GFP::IFD-1]
E	ZB4993 epg-9(bp320)III;bzIs166[Pmec-4mCherry]; bzSi3[Pmec-7GFP::IFD-1], ZB4632 bzIs166[Pmec-4mCherry];bzSi3[Pmec-7GFP::IFD-1]
F	ZB4632 bzIs166[Pmec-4mCherry];bzSi3[Pmec-7GFP::IFD-1]
G	ZB5021 bzSi34[Pmec-7mSc::IFD-1]
H	ZB4998 bzSi3[Pmec-7GFP::IFD-1]
I	ZB5091 bzSi37[Pmec-7mNG::IFD-2]; bzIs166[Pmec-4mCherry]
J	ZB4866 bzEx253[Pmec-7RFP::IFD-2]; zdIs5[Pmec-4GFP]
	Supplementary Figure 2
A	ZB4065 bzIs166[Pmec-4mCherry]
B	ZB4065 bzIs166[Pmec-4mCherry]
C	ZB4065 bzIs166[Pmec-4mCherry]
D	ZB4065 bzIs166[Pmec-4mCherry]
	Supplementary Figure 3
A	ZB4632 bzIs166[Pmec-4mCherry];bzSi3[Pmec-7GFP::IFD-1], ZB4838 bzIs166[Pmec-4mCherry]; sqst-1(ok2892)IV; bzSi3[Pmec-7GFP::IFD-1]
B	ZB4632 bzIs166[Pmec-4mCherry];bzSi3[Pmec-7GFP::IFD-1], ZB4838 bzIs166[Pmec-4mCherry]; sqst-1(ok2892)IV; bzSi3[Pmec-7GFP::IFD-1]
C	ZB4632 bzIs166[Pmec-4mCherry];bzSi3[Pmec-7GFP::IFD-1], ZB4874 ftt-2(n4426);bzIs166[Pmec-4mCherry];bzSi3[Pmec-7GFP::IFD-1]
D	ZB4632 bzIs166[Pmec-4mCherry];bzSi3[Pmec-7GFP::IFD-1], ZB4874 ftt-2(n4426);bzIs166[Pmec-4mCherry];bzSi3[Pmec-7GFP::IFD-1]
E	ZB4801 bzIs166[Pmec-4mCherry];hdac-6(ok3203);bzSi3[Pmec-7GFP::IFD-1], ZB4632 bzIs166[Pmec-4mCherry];bzSi3[Pmec-7GFP::IFD-1]
F	ZB4632 bzIs166[Pmec-4mCherry];bzSi3[Pmec-7GFP::IFD-1], ZB4801 bzIs166[Pmec-4mCherry];hdac-6(ok3203);bzSi3[Pmec-7GFP::IFD-1],
	Supplementary Figure 4
A	ZB5104 igIs1[Pmec-7YFP, Pmec-3htt57Q128::CFP, lin-15(+)]; bzSi34[Pmec-7mScarlet::IFD-1]
B	ZB5104 igIs1[Pmec-7YFP, Pmec-3htt57Q128::CFP, lin-15(+)]; bzSi34[Pmec-7mScarlet::IFD-1]
C	ZB5104 igIs1[Pmec-7YFP, Pmec-3htt57Q128::CFP, lin-15(+)]; bzSi34[Pmec-7mScarlet::IFD-1]
	Supplementary Figure 5
A	ZB4509 bzIs166[Pmec-4mCherry];bzIs168[Pmec-7LMP-1::GFP]
B	ZB4632 bzIs166[Pmec-4mCherry];bzSi3[Pmec-7GFP::IFD-1]
	Supplementary Figure 6
A	ZB4065 bzIs166[Pmec-4mCherry], ZB4722 bzIs166[Pmec-4mCherry]l;ifd-1(ok2404)X, ZB4655 bzIs166[Pmec-4mCherry]l; ifd-2(bz187)
B	ZB4065 bzIs166[Pmec-4mCherry], ZB4722 bzIs166[Pmec-4mCherry]l;ifd-1(ok2404)X, ZB4655 bzIs166[Pmec-4mCherry]l; ifd-2(bz187)
C	ZB4065 bzIs166[Pmec-4mCherry], ZB4722 bzIs166[Pmec-4mCherry]l;ifd-1(ok2404)X, ZB4655 bzIs166[Pmec-4mCherry]l; ifd-2(bz187)
D	ZB4065 bzIs166[Pmec-4mCherry], ZB4722 bzIs166[Pmec-4mCherry]l;ifd-1(ok2404)X
E	ZB4065 bzIs166[Pmec-4mCherry], ZB4655 bzIs166[Pmec-4mCherry]l;ifd-2(bz187)
F	ZB4065 bzIs166[Pmec-4mCherry], ZB4722 bzIs166[Pmec-4mCherry]l;ifd-1(ok2404)X
G	ZB4065 bzIs166[Pmec-4mCherry], ZB4655 bzIs166[Pmec-4mCherry]l;ifd-2(bz187)
H	ZB4065 bzIs166[Pmec-4mCherry], ZB4722 bzIs166[Pmec-4mCherry]l;ifd-1(ok2404)X, ZB4655 bzIs166[Pmec-4mCherry]l; ifd-2(bz187)
I	ZB4065 bzIs166[Pmec-4mCherry], ZB4722 bzIs166[Pmec-4mCherry]l;ifd-1(ok2404)X, ZB4655 bzIs166[Pmec-4mCherry]l; ifd-2(bz187)
J	CL2166 dvIs19[(pAF15)Pgst-4GFP::NLS], ZB5590 dvIs19[(pAF15) Pgst-4GFP::NLS]; ifd-1(ok2404)
K	CL2166 dvIs19[(pAF15)Pgst-4GFP::NLS], ZB5682 dvIs19[(pAF15)Pgst-4GFP::NLS]; ifd-2(bz187)
	Supplementary Figure 7
A	ZB4065 bzIs166[Pmec-4mCherry], ZB4722 bzIs166[Pmec-4mCherry]l;ifd-1(ok2404)X, ZB4655 bzIs166[Pmec-4mCherry]l; ifd-2(bz187)
B	ZB4065 bzIs166[Pmec-4mCherry], ZB4722 bzIs166[Pmec-4mCherry]l;ifd-1(ok2404)X, ZB4655 bzIs166[Pmec-4mCherry]l; ifd-2(bz187)
C	ZB4065 bzIs166[Pmec-4mCherry], ZB4722 bzIs166[Pmec-4mCherry]l;ifd-1(ok2404)X, ZB4655 bzIs166[Pmec-4mCherry]l; ifd-2(bz187)
D	ZB4065 bzIs166[Pmec-4mCherry], ZB4722 bzIs166[Pmec-4mCherry]l;ifd-1(ok2404)X, ZB4655 bzIs166[Pmec-4mCherry]l; ifd-2(bz187)
	Supplementary Figure 8
A	RT4491 uIs31[Pmec-17GFP] III
B	RT4491 uIs31[Pmec-17GFP] III, RT4503 ifd-1(ok2404); uIs31[Pmec-17GFP] III, RT4492 ifd-2(bz187); uIs31[Pmec-17GFP] III
	Supplementary Figure 9
A	ZB5184 bzIs166[Pmec-4mCherry];sid-1(qt9)V;sqIs71[Prgef-1GFP; Prgef-1SID-1;pBS]
B	ZB5247 ifd-1(ok2404);ifd-2(bz187);bzIs166[Pmec-4mCherry];uIs71[(pCFJ910) Pmyo-2mCherry + Pmec-18SID-1]
	Supplementary Figure 10
A	ZB4065 bzIs166[Pmec-4mCherry], ZB4655 bzIs166[Pmec-4mCherry]; ifd-2(bz187), ZB5556 bzIs166[Pmec-4mCherry]; ifd-2(bz187); bzSi45[Pvha-6 mSc::IFD-2]
	Supplementary Figure 11
A	ZB4065 bzIs166[Pmec-4mCherry], ZB4632 bzIs166[Pmec-4mCherry];bzSi3[Pmec-7GFP::IFD-1]
B	ZB4065 bzIs166[Pmec-4mCherry], ZB5091 bzIs166[Pmec-4mCherry];bzSi37[Pmec-7mNeonGreen::IFD-2]
C	ZB4065 bzIs166[Pmec-4mCherry], ZB4501 bzEx270[Pmec-7GFP::IFD-1];bzIs166[Pmec-4mCherry]
D	ZB4065 bzIs166[Pmec-4mCherry], ZB4792 bzIs166[Pmec-4mCherry];bzEx253[Pmec-7RFP::IFD-2]
E	ZB4065 bzIs166[Pmec-4mCherry], ZB5681 bzSi76[Pifd-2GFP::IFD-2];bzIs166[Pmec-4mCherry]
	Supplementary Figure 12
A	ZB4065 bzIs166[Pmec-4mCherry], ZB4722 bzIs166[Pmec-4mCherry];ifd-1(ok2404)X, ZB4840 ifd-1(ok2404); bzIs166[Pmec-4mCherry]; bzEx253[Pmec-7RFP::IFD-2]
B	ZB4065 bzIs166[Pmec-4mCherry], ZB4655 bzIs166[Pmec-4mCherry];ifd-2(bz187), ZB4791 bzEx253[Pmec-7RFP::IFD-2]; bzIs166[Pmec-4mCherry]; ifd-2(bz187)
	Supplementary Figure 13
A	ZB4632 bzIs166[Pmec-4mCherry];bzSi3[Pmec-7GFP::IFD-1]
B	ZB4632 bzIs166[Pmec-4mCherry];bzSi3[Pmec-7GFP::IFD-1]
C	ZB4632 bzIs166[Pmec-4mCherry];bzSi3[Pmec-7GFP::IFD-1]
	Supplementary Figure 14
A	ZB4065 bzIs166[Pmec-4mCherry], ZB4991 bzIs166[Pmec-4mCherry]; sqst-1(ok2892)IV
B	ZB4632 bzIs166[Pmec-4mCherry];bzSi3[Pmec-7GFP::IFD-1], ZB4801 bzIs166[Pmec-4mCherry];hdac-6(ok3203);bzSi3[Pmec-7GFP::IFD-1],
C	ZB4632 bzIs166[Pmec-4mCherry];bzSi3[Pmec-7GFP::IFD-1], ZB4874 ftt-2(n4426);bzIs166[Pmec-4mCherry];bzSi3[Pmec-7GFP::IFD-1]
D	ZB4071 bzIs169[Pmec-18SID-1 Psng-1YFP]; bzIs101[Pmec-4mCherry]
E	ZB5184 bzIs166[Pmec-4mCherry]; sid-1(qt9)V; sqIs71[Prgef-1GFP; Prgef-1sid-1;pBS]
F	ZB4065 bzIs166[Pmec-4mCherry], ZB5337 bzIs166[Pmec-4mCherry]; bzSi47[Pmec-7FTT-2::mSc]
G	Cartoon
H	ZB4071 bzIs169[Pmec-18sid-1 Psng-1YFP]; bzIs101[Pmec-4mCherry]
	Supplementary Figure 15
A	ZB5345 bzEx311[Pmec-7mNG::hNFL];bzIs166[Pmec-4mCherry]; ifd-2(bz187)
B	ZB5175 bzEx269[Pmec-7mNG::hNFL];bzSi34[Pmec-7mSc::IFD-1]
C	ZB5175 bzEx269[Pmec-7mNG::hNFL];bzSi34[Pmec-7mSc::IFD-1]
D	ZB5175 bzEx269[Pmec-7mNG::hNFL];bzSi34[Pmec-7mSc::IFD-1]
E	ZB5175 bzEx269[Pmec-7mNG::hNFL];bzSi34[Pmec-7mSc::IFD-1]
F	ZB5332 bzSi48[Pmec-7mNG::NFL];bzIs166[Pmec-4mCherry]
G	ZB5332 bzSi48[Pmec-7mNG::NFL];bzIs166[Pmec-4mCherry]
H	ZB5332 bzSi48[Pmec-7mNG::NFL];bzIs166[Pmec-4mCherry]
I	ZB5175 bzEx269[Pmec-7mNG::hNFL];bzSi34[Pmec-7mSc::IFD-1]
J	ZB5175 bzEx269[Pmec-7mNG::hNFL];bzSi34[Pmec-7mSc::IFD-1]
K	ZB5175 bzEx269[Pmec-7mNG::hNFL];bzSi34[Pmec-7mSc::IFD-1]
	Supplementary Figure 16
A	ZB4065 bzIs166[Pmec-4mCherry], ZB5332 bzIs166[Pmec-4mCherry];bzSi48[Pmec-7mNG::hNFL]
	Supplementary Figure 17
A	Cartooon
B	Cartoon
	Supplementary Figure 18
A	ZB4632 bzIs166[Pmec-4mCherry];bzSi3[Pmec-7GFP::IFD-1], ZB4839 ifd-2(bz187); bzIs166[Pmec-4mCherry]; bzSi3[Pmec-7GFP::IFD-1]
B	ZB4632 bzIs166[Pmec-4mCherry];bzSi3[Pmec-7GFP::IFD-1], ZB4839 ifd-2(bz187); bzIs166[Pmec-4mCherry]; bzSi3[Pmec-7GFP::IFD-1]
C	ZB4632 bzIs166[Pmec-4mCherry];bzSi3[Pmec-7GFP::IFD-1], ZB4839 ifd-2(bz187); bzIs166[Pmec-4mCherry]; bzSi3[Pmec-7GFP::IFD-1]
	Video 1
	ZB4065 bzIs166[Pmec-4mCherry]
	Video 2
	ZB4065 bzIs166[Pmec-4mCherry]

## Sheet: Alleles  
New Allele	Construction	Allele creation	Relevant sequences
ifd-2(bz187)	CRISPR	CRISPR deletion of [815271-816275], 996 base pairs	CRISPR-CAS9 genomic ifd-2 deletion. ifd-2(bz187) is a deletion of base pairs 815271-816275. 996 base pairs, including the start codon. The first 3 exons are affected by the genomic deletion. crRNA guide 5’ GCCGTGTCCACTCTGAAATTTCGCG 3’, Repair oligo: 5’ ccgcctccttatcacttatcacgcaggctagctCtcgaatggcaatgtcgtgttgtgaaatgcacccg
bzSi3[Pmec-7GFP::IFD-1]	Gateway Cloning into pCFJ1662	miniMOS	CCATCGCCGACCCACACGTCTACCACTGGCAAACCGTCATGGACGACACCGTCTCCGCCTCCGTCGCCCAAGCCCTCGACGAGCTCATGCTCTGGGCCGAGGACTGCCCAGAGGTCCGTCACCTCGTCCACGCCGACTTCGGATCCAACAACGTCCTCACCGACAACGGACGTATCACCGCCGTCATCGACTGGTCCGAGGCCATGTTCGGAGACTCCCAATACGAGGTCGCCAACATCTTCTTCTGGCGTCCATGGCTCGCCTGCATGGAGCAACAAACCCGTTACTTCGAGCGTCGTCACCCAGAGCTCGCCGGATCCCCACGTCTCCGTGCCTACATGCTCCGTATCGGACTCGACCAACTCTACCAATCCCTCGTCGACGGAAACTTCGACGACG…
bzSi37[Pmec-7mNG::IFD-2]	Gateway Cloning into pCFJ1662	miniMOS	GCCATCGCCGACCCACACGTCTACCACTGGCAAACCGTCATGGACGACACCGTCTCCGCCTCCGTCGCCCAAGCCCTCGACGAGCTCATGCTCTGGGCCGAGGACTGCCCAGAGGTCCGTCACCTCGTCCACGCCGACTTCGGATCCAACAACGTCCTCACCGACAACGGACGTATCACCGCCGTCATCGACTGGTCCGAGGCCATGTTCGGAGACTCCCAATACGAGGTCGCCAACATCTTCTTCTGGCGTCCATGGCTCGCCTGCATGGAGCAACAAACCCGTTACTTCGAGCGTCGTCACCCAGAGCTCGCCGGATCCCCACGTCTCCGTGCCTACATGCTCCGTATCGGACTCGACCAACTCTACCAATCCCTCGTCGACGGAAACTTCGACGAC…
bzEx279[Pmec-7GFP::IFD-1, Pmec-7RFP::IFD-2]	Gateway Cloning into pCFJ1662, Gateway Cloning into pCFJ1662	Co-injection of two plasmids, Extrachromosomal array, drug selection	Pmec-7 RFP::IFD-2 plasmid sequence: cctcgacgagctcatgctctgggccgaggactgcccagaggtccgtcacctcgtccacgccgacttcggatccaacaacgtcctcaccgacaacggacgtatcaccgccgtcatcgactggtccgaggccatgttcggagactcccaatacgaggtcgccaacatcttcttctggcgtccatggctcgcctgcatggagcaacaaacccgttacttcgagcgtcgtcacccagagctcgccggatccccacgtctccgtgcctacatgctccgtatcggactcgaccaactctaccaatccctcgtcgacggaaacttcgacgacgccgcctgggcccaaggacgttgcgacgccatcgtccg…
bzEx265[Pmec-4TagBFP::AMANS-2]	Gibson Cloning into pCFJ1662	Extrachromosomal array, drug selection	ACAACGTTGCGCAAACTATTAACTGGCGAACTACTTACTCTAGCTTCCCGGCAACAATTAATAGACTGGATGGAGGCGGATAAAGTTGCAGGACCACTTCTGCGCTCGGCCCTTCCGGCTGGCTGGTTTATTGCTGATAAATCTGGAGCCGGTGAGCGTGGGTCTCGCGGTATCATTGCAGCACTGGGGCCAGATGGTAAGCCCTCCCGTATCGTAGTTATCTACACGACGGGGAGTCAGGCAACTATGGATGAACGAAATAGACAGATCGCTGAGATAGGTGCCTCACTGATTAAGCATTGGTAACTGTCAGACCAAGTTTACTCATATATACTTTAGATTGATTTAAAACTTCATTTTTAATTTAAAAGGATCTAGGTGAAGATCCTTTTTGATAAT…
pwSi222[Pmec-7LMP-1::mSc]	Gateway Cloning into pCFJ910	miniMOS	TGCGGCGGCTGCATACGCTTGATCCGGCTACCTGCCCATTCGACCACCAAGCGAAACATCGCATCGAGCGAGCACGTACTCGGATGGAAGCCGGTCTTGTCGATCAGGATGATCTGGACGAAGAGCATCAGGGGCTCGCACCAGCCGAACTGTTCGCCAGGCTCAAGGCGCGCATGCCCGACGGCGAGGATCTCGTCGTGACCCATGGCGATGCCTGCTTGCCGAATATCATGGTGGAAAATGGCCGCTTTTCTGGATTCATCGACTGTGGCCGGCTGGGTGTGGCGGACCGCTATCAGGACATAGCGTTGGCTACCCGTGATATTGCTGAAGAGCTTGGCGGCGAATGGGCTGACCGCTTCCTCGTGCTTTACGGTATCGCCGCTCCCGATTCGCAGC…
bzEx253[Pmec-7RFP::IFD-2]	Gateway Cloning into pCFJ1662	Extrachromosomal array, drug selection	cctcgacgagctcatgctctgggccgaggactgcccagaggtccgtcacctcgtccacgccgacttcggatccaacaacgtcctcaccgacaacggacgtatcaccgccgtcatcgactggtccgaggccatgttcggagactcccaatacgaggtcgccaacatcttcttctggcgtccatggctcgcctgcatggagcaacaaacccgttacttcgagcgtcgtcacccagagctcgccggatccccacgtctccgtgcctacatgctccgtatcggactcgaccaactctaccaatccctcgtcgacggaaacttcgacgacgccgcctgggcccaaggacgttgcgacgccatcgtccgttccggagccggaaccgtcggacgtacccaaatcgc…
bzSi6[Pmec-7TIR-1::TagBFP]	Gateway Cloning into pCFJ1662	miniMOS	ATCACAAGTATTGATGAGCACGATGCAAGAAAGATCGGAAGAAGGTTTGGGTTTGAGGCTCAGTGGAAGGTGAGTAGAAGTTGATAATTTGAAAGTGGAGTAGTGTCTATGGGAGCTTGATCCGGATCTGCGGCTTACTCACCAGACCTGGCCCCATCCGATTACCACCTATTCGCTTCGATGGGACACGCACTCGCTGAGCAGCGCTTCGATTCTTACGAAAGTGTGAAAAAATGGCTCGATGAATGGTTCGCCGCAAAAGACGATGAGTTCTACTGGCGTGGAATCCACAAATTGCCCGAGAGATGGGAAAAATGTGTAGCTAGCGACGGCAAATACTTTGAATAAATGATTTTTTCTTTTTCCACAAAATTTAACGTGTTTTTTGATTTAAAAAAA…
bzSi51[Pmec-7FTT-2::mSc]	Gateway Cloning into pCFJ910	miniMOS	TGCGGCGGCTGCATACGCTTGATCCGGCTACCTGCCCATTCGACCACCAAGCGAAACATCGCATCGAGCGAGCACGTACTCGGATGGAAGCCGGTCTTGTCGATCAGGATGATCTGGACGAAGAGCATCAGGGGCTCGCACCAGCCGAACTGTTCGCCAGGCTCAAGGCGCGCATGCCCGACGGCGAGGATCTCGTCGTGACCCATGGCGATGCCTGCTTGCCGAATATCATGGTGGAAAATGGCCGCTTTTCTGGATTCATCGACTGTGGCCGGCTGGGTGTGGCGGACCGCTATCAGGACATAGCGTTGGCTACCCGTGATATTGCTGAAGAGCTTGGCGGCGAATGGGCTGACCGCTTCCTCGTGCTTTACGGTATCGCCGCTCCCGATTCGCAGC…
bzSi53[Pmec-7HSP-1::mSc]	Gateway Cloning into pCFJ910	miniMOS	TGGGCGAAGTGCCGGGGCAGGATCTCCTGTCATCTCACCTTGCTCCTGCCGAGAAAGTATCCATCATGGCTGATGCAATGCGGCGGCTGCATACGCTTGATCCGGCTACCTGCCCATTCGACCACCAAGCGAAACATCGCATCGAGCGAGCACGTACTCGGATGGAAGCCGGTCTTGTCGATCAGGATGATCTGGACGAAGAGCATCAGGGGCTCGCACCAGCCGAACTGTTCGCCAGGCTCAAGGCGCGCATGCCCGACGGCGAGGATCTCGTCGTGACCCATGGCGATGCCTGCTTGCCGAATATCATGGTGGAAAATGGCCGCTTTTCTGGATTCATCGACTGTGGCCGGCTGGGTGTGGCGGACCGCTATCAGGACATAGCGTTGGCTACCCGTG…
bzSi38[Pmec-7mNG::UBQ-2]	Gateway Cloning into pCFJ1662	miniMOS	TTTCATACTTGTACACCTGATAGAATTCCTCGAGACGTACGGTGCGGTATCAGCTCACTCAAAGGCGGTAATACGGTTATCCACAGAATCAGGGGATAACGCAGGAAAGAACATGTGAGCAAAAGGCCAGCAAAAGACCAGGAACCGTAAAAAGGCCGCGTTGCTGGCGTTTTTCCATAGGCTCCGCCCCCCTGACGAGCATCACAAAAATCGACGCTCAAGTCAGAGGTGGCGAAACCCGACAGGACTATAAAGATACCAGGCGTTTCCCCCTGGAAGCTCCCTCGTGCGCTCTCCTGTTCCGACCCTGCCGCTTACCGGATACCTGTCCGCCTTTCTCCCTTCGGGAAGCGTGGCGCTTTCTCATAGCTCACGCTGTAGGTATCTCAGTTCGGTGTA…
bzSi34[Pmec-7mSc::IFD-1]	Gateway Cloning into pCFJ910	miniMOS	TGGGCGAAGTGCCGGGGCAGGATCTCCTGTCATCTCACCTTGCTCCTGCCGAGAAAGTATCCATCATGGCTGATGCAATGCGGCGGCTGCATACGCTTGATCCGGCTACCTGCCCATTCGACCACCAAGCGAAACATCGCATCGAGCGAGCACGTACTCGGATGGAAGCCGGTCTTGTCGATCAGGATGATCTGGACGAAGAGCATCAGGGGCTCGCACCAGCCGAACTGTTCGCCAGGCTCAAGGCGCGCATGCCCGACGGCGAGGATCTCGTCGTGACCCATGGCGATGCCTGCTTGCCGAATATCATGGTGGAAAATGGCCGCTTTTCTGGATTCATCGACTGTGGCCGGCTGGGTGTGGCGGACCGCTATCAGGACATAGCGTTGGCTACCCGTG…
bzEx422[Pmec-7mNG::UBQ-2]	Gateway Cloning into pCFJ1662	Extrachromosomal array, drug selection	TTTCATACTTGTACACCTGATAGAATTCCTCGAGACGTACGGTGCGGTATCAGCTCACTCAAAGGCGGTAATACGGTTATCCACAGAATCAGGGGATAACGCAGGAAAGAACATGTGAGCAAAAGGCCAGCAAAAGACCAGGAACCGTAAAAAGGCCGCGTTGCTGGCGTTTTTCCATAGGCTCCGCCCCCCTGACGAGCATCACAAAAATCGACGCTCAAGTCAGAGGTGGCGAAACCCGACAGGACTATAAAGATACCAGGCGTTTCCCCCTGGAAGCTCCCTCGTGCGCTCTCCTGTTCCGACCCTGCCGCTTACCGGATACCTGTCCGCCTTTCTCCCTTCGGGAAGCGTGGCGCTTTCTCATAGCTCACGCTGTAGGTATCTCAGTTCGGTGTA…
bzEx421[Pmec-7mSc::IFD-2]	Gateway Cloning into pCFJ910	Extrachromosomal array, drug selection	TGGGCGAAGTGCCGGGGCAGGATCTCCTGTCATCTCACCTTGCTCCTGCCGAGAAAGTATCCATCATGGCTGATGCAATGCGGCGGCTGCATACGCTTGATCCGGCTACCTGCCCATTCGACCACCAAGCGAAACATCGCATCGAGCGAGCACGTACTCGGATGGAAGCCGGTCTTGTCGATCAGGATGATCTGGACGAAGAGCATCAGGGGCTCGCACCAGCCGAACTGTTCGCCAGGCTCAAGGCGCGCATGCCCGACGGCGAGGATCTCGTCGTGACCCATGGCGATGCCTGCTTGCCGAATATCATGGTGGAAAATGGCCGCTTTTCTGGATTCATCGACTGTGGCCGGCTGGGTGTGGCGGACCGCTATCAGGACATAGCGTTGGCTACCCGTG…
bzSi39[Pmec-7mNG::HttQ74]	Gateway Cloning into pCFJ1662	miniMOS	TTTCATACTTGTACACCTGATAGAATTCCTCGAGACGTACGGTGCGGTATCAGCTCACTCAAAGGCGGTAATACGGTTATCCACAGAATCAGGGGATAACGCAGGAAAGAACATGTGAGCAAAAGGCCAGCAAAAGACCAGGAACCGTAAAAAGGCCGCGTTGCTGGCGTTTTTCCATAGGCTCCGCCCCCCTGACGAGCATCACAAAAATCGACGCTCAAGTCAGAGGTGGCGAAACCCGACAGGACTATAAAGATACCAGGCGTTTCCCCCTGGAAGCTCCCTCGTGCGCTCTCCTGTTCCGACCCTGCCGCTTACCGGATACCTGTCCGCCTTTCTCCCTTCGGGAAGCGTGGCGCTTTCTCATAGCTCACGCTGTAGGTATCTCAGTTCGGTGTA…
bzSi40[Pmec-7mNG::HttQ74]	Gateway Cloning into pCFJ1662	miniMOS	TTTCATACTTGTACACCTGATAGAATTCCTCGAGACGTACGGTGCGGTATCAGCTCACTCAAAGGCGGTAATACGGTTATCCACAGAATCAGGGGATAACGCAGGAAAGAACATGTGAGCAAAAGGCCAGCAAAAGACCAGGAACCGTAAAAAGGCCGCGTTGCTGGCGTTTTTCCATAGGCTCCGCCCCCCTGACGAGCATCACAAAAATCGACGCTCAAGTCAGAGGTGGCGAAACCCGACAGGACTATAAAGATACCAGGCGTTTCCCCCTGGAAGCTCCCTCGTGCGCTCTCCTGTTCCGACCCTGCCGCTTACCGGATACCTGTCCGCCTTTCTCCCTTCGGGAAGCGTGGCGCTTTCTCATAGCTCACGCTGTAGGTATCTCAGTTCGGTGTA…
bzEx420[Pmec-7mSc::IFD-2]	Gateway Cloning into pCFJ910	Extrachromosomal array, drug selection	TGGGCGAAGTGCCGGGGCAGGATCTCCTGTCATCTCACCTTGCTCCTGCCGAGAAAGTATCCATCATGGCTGATGCAATGCGGCGGCTGCATACGCTTGATCCGGCTACCTGCCCATTCGACCACCAAGCGAAACATCGCATCGAGCGAGCACGTACTCGGATGGAAGCCGGTCTTGTCGATCAGGATGATCTGGACGAAGAGCATCAGGGGCTCGCACCAGCCGAACTGTTCGCCAGGCTCAAGGCGCGCATGCCCGACGGCGAGGATCTCGTCGTGACCCATGGCGATGCCTGCTTGCCGAATATCATGGTGGAAAATGGCCGCTTTTCTGGATTCATCGACTGTGGCCGGCTGGGTGTGGCGGACCGCTATCAGGACATAGCGTTGGCTACCCGTG…
bzEx269[Pmec-7mNG::NFL]	Codon optimization, Gateway Cloning into pCFJ1662	Extrachromosomal array, drug selection	GCCATCGCCGACCCACACGTCTACCACTGGCAAACCGTCATGGACGACACCGTCTCCGCCTCCGTCGCCCAAGCCCTCGACGAGCTCATGCTCTGGGCCGAGGACTGCCCAGAGGTCCGTCACCTCGTCCACGCCGACTTCGGATCCAACAACGTCCTCACCGACAACGGACGTATCACCGCCGTCATCGACTGGTCCGAGGCCATGTTCGGAGACTCCCAATACGAGGTCGCCAACATCTTCTTCTGGCGTCCATGGCTCGCCTGCATGGAGCAACAAACCCGTTACTTCGAGCGTCGTCACCCAGAGCTCGCCGGATCCCCACGTCTCCGTGCCTACATGCTCCGTATCGGACTCGACCAACTCTACCAATCCCTCGTCGACGGAAACTTCGACGAC…
bzSi43[Pmec-7mSc::NFL]	Codon optimization, Gateway Cloning into pCFJ1662	miniMOS	TGGGCGAAGTGCCGGGGCAGGATCTCCTGTCATCTCACCTTGCTCCTGCCGAGAAAGTATCCATCATGGCTGATGCAATGCGGCGGCTGCATACGCTTGATCCGGCTACCTGCCCATTCGACCACCAAGCGAAACATCGCATCGAGCGAGCACGTACTCGGATGGAAGCCGGTCTTGTCGATCAGGATGATCTGGACGAAGAGCATCAGGGGCTCGCACCAGCCGAACTGTTCGCCAGGCTCAAGGCGCGCATGCCCGACGGCGAGGATCTCGTCGTGACCCATGGCGATGCCTGCTTGCCGAATATCATGGTGGAAAATGGCCGCTTTTCTGGATTCATCGACTGTGGCCGGCTGGGTGTGGCGGACCGCTATCAGGACATAGCGTTGGCTACCCGTG…
bzEx313[Pmec-7mNG::UBQ-2]	Gateway Cloning into pCFJ1662	Extrachromosomal array, drug selection	TTTCATACTTGTACACCTGATAGAATTCCTCGAGACGTACGGTGCGGTATCAGCTCACTCAAAGGCGGTAATACGGTTATCCACAGAATCAGGGGATAACGCAGGAAAGAACATGTGAGCAAAAGGCCAGCAAAAGACCAGGAACCGTAAAAAGGCCGCGTTGCTGGCGTTTTTCCATAGGCTCCGCCCCCCTGACGAGCATCACAAAAATCGACGCTCAAGTCAGAGGTGGCGAAACCCGACAGGACTATAAAGATACCAGGCGTTTCCCCCTGGAAGCTCCCTCGTGCGCTCTCCTGTTCCGACCCTGCCGCTTACCGGATACCTGTCCGCCTTTCTCCCTTCGGGAAGCGTGGCGCTTTCTCATAGCTCACGCTGTAGGTATCTCAGTTCGGTGTA…
bzEx311[Pmec-7mNG::NFL]	Codon optimization, Gateway Cloning into pCFJ1662	Extrachromosomal array, drug selection	GCCATCGCCGACCCACACGTCTACCACTGGCAAACCGTCATGGACGACACCGTCTCCGCCTCCGTCGCCCAAGCCCTCGACGAGCTCATGCTCTGGGCCGAGGACTGCCCAGAGGTCCGTCACCTCGTCCACGCCGACTTCGGATCCAACAACGTCCTCACCGACAACGGACGTATCACCGCCGTCATCGACTGGTCCGAGGCCATGTTCGGAGACTCCCAATACGAGGTCGCCAACATCTTCTTCTGGCGTCCATGGCTCGCCTGCATGGAGCAACAAACCCGTTACTTCGAGCGTCGTCACCCAGAGCTCGCCGGATCCCCACGTCTCCGTGCCTACATGCTCCGTATCGGACTCGACCAACTCTACCAATCCCTCGTCGACGGAAACTTCGACGAC…
bzSi48[Pmec-7mNG::NFL]	Codon optimization, Gateway Cloning into pCFJ1662	miniMOS	GCCATCGCCGACCCACACGTCTACCACTGGCAAACCGTCATGGACGACACCGTCTCCGCCTCCGTCGCCCAAGCCCTCGACGAGCTCATGCTCTGGGCCGAGGACTGCCCAGAGGTCCGTCACCTCGTCCACGCCGACTTCGGATCCAACAACGTCCTCACCGACAACGGACGTATCACCGCCGTCATCGACTGGTCCGAGGCCATGTTCGGAGACTCCCAATACGAGGTCGCCAACATCTTCTTCTGGCGTCCATGGCTCGCCTGCATGGAGCAACAAACCCGTTACTTCGAGCGTCGTCACCCAGAGCTCGCCGGATCCCCACGTCTCCGTGCCTACATGCTCCGTATCGGACTCGACCAACTCTACCAATCCCTCGTCGACGGAAACTTCGACGAC…
bzEx270[Pmec-7GFP::IFD-1]	Gateway Cloning into pCFJ1662	Extrachromosomal array, drug selection	CCATCGCCGACCCACACGTCTACCACTGGCAAACCGTCATGGACGACACCGTCTCCGCCTCCGTCGCCCAAGCCCTCGACGAGCTCATGCTCTGGGCCGAGGACTGCCCAGAGGTCCGTCACCTCGTCCACGCCGACTTCGGATCCAACAACGTCCTCACCGACAACGGACGTATCACCGCCGTCATCGACTGGTCCGAGGCCATGTTCGGAGACTCCCAATACGAGGTCGCCAACATCTTCTTCTGGCGTCCATGGCTCGCCTGCATGGAGCAACAAACCCGTTACTTCGAGCGTCGTCACCCAGAGCTCGCCGGATCCCCACGTCTCCGTGCCTACATGCTCCGTATCGGACTCGACCAACTCTACCAATCCCTCGTCGACGGAAACTTCGACGACG…
bzEx419[Pifd-1GFP::IFD-1]	Gibson Cloning into pCFJ1662	Extrachromosomal array, drug selection	TGTCGTTTCGAACATATAGATGTCTCGCAAACGTAAATATTTATCGATTGTCATAAAACTTTGACCTTGTGAAGTGTCAACCTTGACTGTCGAACCACCATAGTTTGGCGCGAATTGAGCGTCATAATTGTTTACTCTCAGTGCAGTCAACATGTCGAGTTTCGTGCCGAATAAAGAGCAAACGCGGACAGTATTAATTTTCTGTTTTCATTTGAAGAAAACAGCTGCGGCCGGATCCAGGAAACAGCTATGACCATGATTACGCCAAGCTATCAACTTTGTATAGAAAAGTTGAGCTCCACCGCGGCTCAACCAACCAAAATGGATGACATAACAATCAACCTTGCGTCTTTCAATTTTGGAAAATAAaatataacggatattctacttatatgattc…
bzEx418[Pifd-2GFP::IFD-2]	Gibson Cloning into pCFJ1662	Extrachromosomal array, drug selection	TGTCGTTTCGAACATATAGATGTCTCGCAAACGTAAATATTTATCGATTGTCATAAAACTTTGACCTTGTGAAGTGTCAACCTTGACTGTCGAACCACCATAGTTTGGCGCGAATTGAGCGTCATAATTGTTTACTCTCAGTGCAGTCAACATGTCGAGTTTCGTGCCGAATAAAGAGCAAACGCGGACAGTATTAATTTTCTGTTTTCATTTGAAGAAAACAGCTGCGGCCGGATCCAGGAAACAGCTATGACCATGATTACGCCAAGCTATCAACTTTGTATAGAAAAGTTGAGCTCCACCGCGGgccagtacataaccaactgcttcgagccgctaggaatggaagattttgcaaaattgggaatcaacgtcagtgatgactaaatgataactttt…
ifd-1(bz477)	CRISPR - GFP-3xGAS-ifd-1	N-terminal CRISPR addition of GFP-3x-GAS on genomic ifd-1	catcattttgattccaggctttaaaaaATGAGTAAAGGAGAAGAATTGTTCACTGGAGTTGTCCCAATCCTCGTCGAGCTCGACGGAGACGTCAACGGACACAAGTTCTCCGTCTCCGGAGAGGGAGAGGGAGACGCCACCTACGGAAAGCTCACCCTCAAGTTCATCTGCACCACCGGAAAGCTCCCAGTCCCATGGCCAACCCTCGTCACCACCTTCTGCTACGGAGTCCAATGCTTCTCCCGTTACCCAGACCACATGAAGCGTCACGACTTCTTCAAGTCCGCCATGCCAGAGGGATACGTCCAAGAGCGTACCATCTTCTTCAAGgtaagtttaaacatatatatactaactactgattatttaaattttcagGACGACGGAAACTACAAGACC…
ifd-2(sysb5616)	CRISPR - GFP-3xGAS-ifd-2	N-terminal CRISPR addition of GFP-3x-GAS on genomic ifd-2	cgttcacatcattttgattccaggctttaaaaaatgtacccatacgatgttccagattacgctCctaaagatccagccaaacctccggccaaggcacaagttgtgggatggccaccggtgagatcataccggaagaacgtgatggtttcctgccaaaaatcaagcggtggcccggaggcggcggcgttcgtgaagGGAGCATCGGGAGCCTCAGGAGCATCGAGCAAACTCAACCCTCGTGTcGCgCATAATCCGGTGtTgTCTCGAATAATTGAGAGTGGGCGAACAAACTTGCCATCTGGAATTACTTCTGCTGGCTCACTGTCCGCATATGCCCAAGCGGCAGCTGTTACGATTCGTGACA
bzSi76[Pifd-2GFP::IFD-2]	Gibson Cloning into pCFJ1662	miniMOS	TGTCGTTTCGAACATATAGATGTCTCGCAAACGTAAATATTTATCGATTGTCATAAAACTTTGACCTTGTGAAGTGTCAACCTTGACTGTCGAACCACCATAGTTTGGCGCGAATTGAGCGTCATAATTGTTTACTCTCAGTGCAGTCAACATGTCGAGTTTCGTGCCGAATAAAGAGCAAACGCGGACAGTATTAATTTTCTGTTTTCATTTGAAGAAAACAGCTGCGGCCGGATCCAGGAAACAGCTATGACCATGATTACGCCAAGCTATCAACTTTGTATAGAAAAGTTGAGCTCCACCGCGGgccagtacataaccaactgcttcgagccgctaggaatggaagattttgcaaaattgggaatcaacgtcagtgatgactaaatgataactttt…
bzSi45[Pvha-6mSc::IFD-2]	Gateway Cloning into pCFJ910	miniMOS	cgaacatatagatgtctcgcaaacgtaaatatttatcgattgtcataaaactttgaccttgtgaagtgtcaaccttgactgtcgaaccaccatagtttggcgcgaattgagcgtcataattgtttactctcagtgcagtcaacatgtcgagtttcgtgccgaataaagagcaaacgcggacagtattaattttctgttttcatttgaagaaaacagctgcggccggatccaggaaacagctatgaccatgattacgccaagctacgtatcgcgaatgtacctttataggtgcgctctacgcaattcaccagctgaacaatggagttgagcctaatgtaactaaaaatttatttgaatgctttacaaaaatattatttcagatcttcgagatcatgaaaa…
bzEx261[Pmec-7RFP::IFD-2]	Gateway Cloning into pCFJ1662	Extrachromosomal array, drug selection	cctcgacgagctcatgctctgggccgaggactgcccagaggtccgtcacctcgtccacgccgacttcggatccaacaacgtcctcaccgacaacggacgtatcaccgccgtcatcgactggtccgaggccatgttcggagactcccaatacgaggtcgccaacatcttcttctggcgtccatggctcgcctgcatggagcaacaaacccgttacttcgagcgtcgtcacccagagctcgccggatccccacgtctccgtgcctacatgctccgtatcggactcgaccaactctaccaatccctcgtcgacggaaacttcgacgacgccgcctgggcccaaggacgttgcgacgccatcgtccgttccggagccggaaccgtcggacgtacccaaatcgc…
bzSi47[Pmec-7FTT-2::mSc]	Gateway Cloning into pCFJ910	miniMOS	TGCGGCGGCTGCATACGCTTGATCCGGCTACCTGCCCATTCGACCACCAAGCGAAACATCGCATCGAGCGAGCACGTACTCGGATGGAAGCCGGTCTTGTCGATCAGGATGATCTGGACGAAGAGCATCAGGGGCTCGCACCAGCCGAACTGTTCGCCAGGCTCAAGGCGCGCATGCCCGACGGCGAGGATCTCGTCGTGACCCATGGCGATGCCTGCTTGCCGAATATCATGGTGGAAAATGGCCGCTTTTCTGGATTCATCGACTGTGGCCGGCTGGGTGTGGCGGACCGCTATCAGGACATAGCGTTGGCTACCCGTGATATTGCTGAAGAGCTTGGCGGCGAATGGGCTGACCGCTTCCTCGTGCTTTACGGTATCGCCGCTCCCGATTCGCAGC…

## Sheet: RNAi plasmids
Arhinger Library Clones **				ifb-2 RNAi clone is from the Vidal Library
Gene Name	GenePairs Name	Fwd Primer Seq	Rev Primer Seq
ifa-1	F38B2.1	GATCTTGAAAGCCGCAACTC	TTAATTGTTGGGAAGTCGCC
ifa-2	W10G6.3	GAGGATGTAGTCGGATGGGA	GAAAAAGGAAAACTTCCGGC
ifa-3	F52E10.5	CCTGAGCCTGAAGATCCTTG	GAGCCGTGTAGCTCGGTTAG
ifb-1	F10C1.2	GGCTGAGTACAGATCCAGGTTTA	TCAAAACCAAAAAGCTTCAACAT
ifc-1	F37B4.2	CAAACCACTATCATGTGCCG	GCATGGTAGCCATTGATGTG
ifc-2	M6.1	GGATACATTGGAACGGCAAC	GTCTCCGATCTTCTTCAGCG
ifp-1	C43C3.1	CGTTGCGACGAATTTCACTA	GATCAACTTCGCAAGGCAAT
ifd-1	R04E5.10	GAGAAGATGTGCGCATCAAA	GAGCAGGAAGCCAAAGTGTC
ifd-2	F25E2.4	AATGGTTGATTTCGTTTCGC	TGCAGTCGCTTTTCACTTTG
ifb-2*	F10C1.7a	TGTCGGCGGTTAGTTATTCGAT	AACGGGAAGAAGCGACCGTCGT
