# Supplementary material for: Intermediate filaments associate with aggresome-like structures in proteostressed C. elegans neurons and influence large vesicle extrusions as exophers
Source: Nat Commun. 2023 Jul 24;14:4450. doi: 10.1038/s41467-023-39700-1 (PMC10366101; doi:10.1038/s41467-023-39700-1)
Supplement: Supplementary file 5 — Supplementary Movie 1 [file 41467_2023_39700_MOESM5_ESM.zip]

Archive with 3 entries (2 files):
- 69419_0_vid_0_qzy76h.avi
- __MACOSX/
- __MACOSX/._69419_0_vid_0_qzy76h.avi
