# Supplementary material for: Intermediate filaments associate with aggresome-like structures in proteostressed C. elegans neurons and influence large vesicle extrusions as exophers
Source: Nat Commun. 2023 Jul 24;14:4450. doi: 10.1038/s41467-023-39700-1 (PMC10366101; doi:10.1038/s41467-023-39700-1)
Supplement: Supplementary file 7 — Source Data [file 41467_2023_39700_MOESM7_ESM.xlsx]

## Sheet: Figure 1 
Panel H	Panel I	Panel J	Panel K
GFP::IFD-1;RFP::IFD-2	AMANS-2::tagBFP;GFP::IFD-1	mSc::LMP-1;GFP::IFD-1	Mito::GFP;RFP::IFD-2
0.939	0.621	0.085	0.267
0.938	0.557	0.122	0.255
0.844	0.591	0.474	0.109
0.943	0.504	0.327	0.388
0.894	0.463	0.117	0.228
0.971	0.34	0.423	0.202
0.784	0.512	0.434	0.319
0.743	0.526	0.196	0.226
0.963	0.455	0.293	0.293
0.873	0.463	0.055	0.318

## Sheet: Figure 2 
Panel D		Panel E		Panel F		Panel G		Panel H		Panel I		Panel J	Panel K	Panel L
Colchicine - number		Colchicine - size		Colchicine - juxtanuclear		Degron - number		Degron - size		Degron - juxtanuclear		Colocalization	Colocalization	Colocalization
Control	Colchicine	Control	Colchicine	Control	Colchicine	TIR-1 (-)	TIR-1 (+) DHC-1 degraded	TIR-1 (-)	TIR-1 (+) DHC-1 degraded	TIR-1 (-)	TIR-1 (+) DHC-1 degraded	SQST-1::GFP;RFP::IFD-2	FTT-2::mSc;GFP::IFD-1	mSc::HSP-1;GFP::IFD-1
2	10	1.9975	1.13826	50	30	4	7	1.37702	1.63659	100	20	0.775	0.873	0.775
4	7	1.14936	0.688508	75	14.2857	3	10	1.21044	0.956415	100	33	0.946	0.947	0.755
3	7	1.64909	1.30344	66.6667	60	2	4	2.15714	1.69628	50	50	0.948	0.8	0.76
2	5	1.59217	0.770407	100	0	3	9	1.72682	1.41588	100	100	0.979	0.808	0.944
1	9	1.50333	0.2804	100	14.2857	1	6	1.73099	1.29512	100	100	0.004	0.6	0.241
3	7	1.7879	0.673238	66.6667	20	4	1	1.37979	1.41311	100	50	0.967	0.172	0.863
1	5	1.61577	0.971684	100	66.6667	2	7	1.29095	1.11744	100	25	0.967	0.676	0.88
2	3	2.47085	1.24376	100	50	1	1	1.27429	1.77679	50	0	0.968	0.88	0.722
3	4	0.434482	0.873127	66.6667		1	2	2.16686	1.43532	100	66	0.877	0.667	0.996
3	5	1.70739	0.69406	33.3333	80	1	2	1.66019	1.27985	100	100	0.915	0.863	0.717
4	10	1.52277	0.556636	75	0	1	0	1.78373	0.731539	25	66
2	4	2.1377	0.759302	50	25	2	5	0.960579	0.916159	100	100
3	3	1.82538	0.69406	100	66.6667	2	2	0.97446	0.824543	75	50
3	7	0.788452	0.308163		28.5714	1	13	0.862023	0.69406	100	33
2	9	0.392838	0.492783	100	75	1	2	1.78651	0.76069
3	5	0.402555	1.42976	50	22.2222	8	1	1.12993	0.69406	100	100
5	7	0.501111	0.501111	100	80	4	3	0.892561	0.7829	100	50
3	6	0.417824	0.731539	0	0	1	3	0.69406	0.735704	100	50
2	5	0.714882	0.466408	50	66.6667	2	14	0.706553	0.74542	100	100
2	2	1.52971	0.444198	100	40	3	9	1.16186	0.742644	30	33
3	4	0.638535	0.69406	100	100	4	2	0.663521	0.69406	100	100
5	2	0.682955	0.998058	0	25	1	2	0.69406	0.731539	50	50
4	4	0.574682	0.423377	80		2	0	0.959191	0.986953	20	40
3	3	0.699612	0.423377	75	0	2	0	0.763466	0.87868	100	0
5	2	0.520545	0.517769	66.6667	0	2	3		0.702389	100	100
2	4	0.624654	0.342866	80	0	1		2.03082	0.69406	100
4	4	0.36924	0.523321	100	50	6		1.76985	0.702389		50
3		0.478901	0.846753	75	25	3		1.36175	0.948086	50	100
1		1.54081	0.564965		0	3		1.60467	0.62049	100	100
4		0.452527	0.601056	66.6667		7		1.72821	1.2618	100	50
2		0.542755	0.328984	100		3		0.857858	0.850918	66	33
3		1.08967	0.666298	100		1		1.7171	0.81205	100	60
2		0.596892	0.542755	100		2		0.723211	0.69406	100	100
4			0.499723	66.6667		1		1.29512	0.902278	50
0		1.45753	0.416436	100		2		1.42699	1.92393	60
2		1.67963	0.617713	75				1.27985	0.823155	100
5		1.83232	0.41366	0				1.08967	0.81205	100
		1.28401	1.1216	50				1.81427	0.631595	60
		1.27291	0.434482	40				2.07802	0.69406
		1.36591	0.596892					0.596892	0.846753
		1.48668	0.702389					0.724599	0.841201
		0.62049	0.416436					0.780123	0.438646
		0.889785	0.917547					1.42005	0.956415
		1.05081	0.466408					0.799557	0.631595
		1.25347	0.512216					0.730151	0.750973
		1.31316	0.702389					0.924488	1.10772
		1.78373	0.628818					1.02027	0.69406
		1.03415	0.388674					0.712106	0.887009
		0.62049	0.846753					0.809274
		0.717658	0.564965					0.792617
		0.538591	0.601056					1.49223
		0.800945	0.328984					2.01416
		0.596892	0.666298					1.02166
		1.02443	0.542755					1.10217
		1.49084	0.499723					2.04192
		0.492783	0.416436					1.02721
		0.548307	0.617713					0.596892
		1.50611						0.810662
		0.971684	0.817603					0.955027
		0.667686	0.795393					1.21322
		1.29095	1.2271
		1.23959	1.73515					1.54081
		0.681567	0.669074					1.46447
		0.832872	1.00083					1.57413
		0.905054	0.462244					1.42143
		0.564965	0.684343					1.63382
		0.730151	0.466408					1.56441
		0.728763	1.44503					2.27652
		1.1216	1.1216					1.79762
		1.50472	0.556636					1.62549
		0.603832	0.655193					1.43532
		1.52693	0.687119					0.613549
		1.55192	0.687119					0.73848
		1.27707	0.918935					1.0744
		1.35481	0.69406					1.09939
			0.434482					1.63659
		1.59773	0.687119					0.617713
		1.32149	0.814826					0.596892
		1.29512	0.657969					1.4492
		1.46169	0.588563					0.735704
		1.22987	1.30761					1.29512
		1.39922	0.74542					0.741256
		1.51444	0.43587					0.714882
		0	0.953638					0.555248
		1.6713	0.542755					0.580234
		1.84759	0.523321					0.839813
		0.563577	0.719046					0.703777
		0.988341	0.512216					0.95225
		1.32565	1.1799					0.69406
		0.655193	0.948086					0.69406
		0.966132	0.417824
		1.09523	0.441422
		0.828708	0.409495
		0.606608	0.58301
		0.648252	0.748197
		0.667686	0.392838
		0.596892	0.569129
		0.73848	0.687119
		1.08967	0.680179
		0.606608	0.699612
		0.584399	0.674626
		0.662133	0.78984
		0.581622	0.491394
			0.423377
			0.501111
			0.474737
			0.327596
			0.521933
			0.417824
			0.817603
			0.444198
			0.676014
			0.721822
			1.05497
			0.589951
			0.441422
			0.591339
			0.58301
			0.416436
			0.916159
			0.662133
			0.628818
			0.523321
			0.50944
			0.358135
			0.353971
			0.839813
			1.19795
			0.441422
			0.426153
			0.775959
			0.444198
			0.860634
			1.32565
			1.35342
			0.5608
			0.682955
			0.341478
			0.513604
			0.498335
			0.721822
			0.419212
			0.591339
			1.19378

## Sheet: Figure 3
Panel A	Panel B	Panel C	Panel D	Panel E
mSc::IFD-1;mNG::UBQ-2	mSc::IFD-2;mNG::UBQ-2	mSc::IFD-1;mNG::Q74	mSc::IFD-2;mNG::Q74	mSc::IFD-1;Q128::CFP
0.939	0.978	0.668	0.589	0.88
0.755	0.83	0.623	0.722	0.915
0.753	0.635	0.454	0.258	0.748
0.921	0.277	0.696	0.149	0.431
0.864	0.686	0.575	0.712	0.994
0.651	0.716	0.404	0.442	0.901
0.764	0.514	0.847	0.202	0.462
0.754	0.198	0.505	0.391	0.685
0.813	0.889	0.255	0.539	0.949
0.725	0.833	0.328	0.348	0.725

## Sheet: Figure 4
Panel C - CMH test
trial		no ex	ex	total	(a-(a+b)(a+c)/n)	(|sum|-0.5)^2	((a+b)(a+c)(b+d)(c+d))/(n^3-n^2)	sum	total	p value
1	ifd-2 mutant	170	7	177	5.71271	34.873	6.04691	12.5279	2.78363	0.0952
	ifd-1;ifd-2	166	19	185
				362
2	ifd-2 mutant	42	2	44	-0.307692		0.718512
	ifd-1;ifd-2	33	1	34
				78
3	ifd-2 mutant	60	2	62	1.13131		1.12252
	ifd-1;ifd-2	34	3	37
				99
4	ifd-2 mutant	43	5	48	-0.733333		1.83451
	ifd-1;ifd-2	39	3	42
				90
5	ifd-2 mutant	56	5	61	-0.413534		2.31361
	ifd-1;ifd-2	67	5	72
				133
6	ifd-2 mutant	32	0	32	1.01587		0.491812
	ifd-1;ifd-2	29	2	31
				63
Panel C - CMH test
trial		no ex	ex	total	(a-(a+b)(a+c)/n)	(|sum|-0.5)^2	((a+b)(a+c)(b+d)(c+d))/(n^3-n^2)	sum	total	p value
1	ifd-1 mutant	164	19	183	-0.103261	15.2202	8.54198	17.4889	0.87028	0.351
	ifd-1;ifd-2	166	19	185
				368
2	ifd-1 mutant	46	1	47	0.160494		0.481032
	ifd-1;ifd-2	33	1	34
				81
3	ifd-1 mutant	52	9	61	-1.53061		2.50027
	ifd-1;ifd-2	34	3	37
				98
4	ifd-1 mutant	39	4	43	-0.458824		1.62478
	ifd-1;ifd-2	39	3	42
				85
5	ifd-1 mutant	59	8	67	-1.73381		2.96355
	ifd-1;ifd-2	67	5	72
				139
6	ifd-1 mutant	33	4	37	-0.735294		1.37725
	ifd-1;ifd-2	29	2	31
				68
Panel C - CMH test
trial		no ex	ex	total	(a-(a+b)(a+c)/n)	(|sum|-0.5)^2	((a+b)(a+c)(b+d)(c+d))/(n^3-n^2)	sum	total	p value
1	control	110	16	126	-1.81994	214.639	7.50995	20.5752	10.4319	0.00124
	ifd-1;ifd-2	166	19	185
				311
2	control	34	13	47	-4.87654		2.85575
	ifd-1;ifd-2	33	1	34
				81
3	control	57	9	66	-1.31068		2.4643
	ifd-1;ifd-2	34	3	37
				103
4	control	37	10	47	-3.13483		2.79796
	ifd-1;ifd-2	39	3	42
				89
5	control	57	10	67	-2.76978		3.36521
	ifd-1;ifd-2	67	5	72
				139
6	control	31	5	36	-1.23881		1.58205
	ifd-1;ifd-2	29	2	31
				67
Panel C - CMH test
trial		no ex	ex	total	(a-(a+b)(a+c)/n)	(|sum|-0.5)^2	((a+b)(a+c)(b+d)(c+d))/(n^3-n^2)	sum	total	p value
1	control	110	16	126	-1.72816	123.751	7.51922	23.3241	5.30573	0.0213
	ifd-1 mutant	164	19	183
				309
2	control	34	13	47	-6		3.01075
	ifd-1 mutant	46	1	47
				94
3	control	57	9	66	0.354331		3.88682
	ifd-1 mutant	52	9	61
				127
4	control	37	10	47	-2.68889		2.98286
	ifd-1 mutant	39	4	43
				90
5	control	57	10	67	-1		3.92481
	ifd-1 mutant	59	8	67
				134
6	control	31	5	36	-0.561644		1.99962
	ifd-1 mutant	33	4	37
				73
Panel C - CMH test
trial		no ex	ex	total	(a-(a+b)(a+c)/n)	(|sum|-0.5)^2	((a+b)(a+c)(b+d)(c+d))/(n^3-n^2)	sum	total	p value
1	control	110	16	126	-7.2093	500.439	4.77015	18.1561	27.5632	1.52e-07
	ifd-2 mutant	170	5	175
				301
2	control	34	13	47	-5.25275		3.16323
	ifd-2 mutant	42	2	44
				91
3	control	57	9	66	-3.32812		2.53099
	ifd-2 mutant	60	2	62
				128
4	control	37	10	47	-2.57895		3.19114
	ifd-2 mutant	43	5	48
				95
5	control	57	10	67	-2.14844		3.32928
	ifd-2 mutant	56	5	61
				128
6	control	31	5	36	-2.35294		1.17131
	ifd-2 mutant	32	0	32
				68
Panel C - Percentages
Control	ifd-1Δ	ifd-2Δ	ifd-1Δ; ifd-2Δ
12.7	10.38	2.8	5.7
27.6	2.12	4.5	2.9
21.27	9.3	10.4	7.14
14.93	9.3	10.42	7.14
13.64	14.75	3.24	8.11
13.89	10.81	0	6.45
Panel D - CMH test
		No Exopher	Exopher	total	(a-(a+b)(a+c)/n)	(|sum|-0.5)^2	((a+b)(a+c)(b+d)(c+d))/(n^3-n^2)	sum	total	P-Value
trial 1	Control	48	2	50	0.5	986.71	1.19949	9.91369	0.00348354	0.9529
	Pifd2 sc; ifd-2 mutant	47	3	50
				100
2	Control	50	8	58	0.0555556		3.24146
	Pifd2 sc; ifd-2 mutant	43	7	50
				108
3	Control	26	4	30	-1.22222		1.14139
	Pifd2 sc; ifd-2 mutant	23	1	24
				54
4	Control	45	3	48	0.692308		1.85305
	Pifd2 sc; ifd-2 mutant	51	5	56
				104
5	Control	47	6	53	-0.339806		2.47829
	Pifd2 sc; ifd-2 mutant	45	5	50
				103
Panel D - CMH test
		No Exopher	Exopher	total	(a-(a+b)(a+c)/n)	(|sum|-0.5)^2	((a+b)(a+c)(b+d)(c+d))/(n^3-n^2)	sum	total	p value
trial 1	Control	46	2	48	0.44898	42.6162	1.19795	7.47752	5.69924	0.0169
	ifd-2 mutant only	47	3	50
				98
2	Control	50	8	58	-2.25225		2.49493
	ifd-2 mutant only	50	3	53
				111
3	Control	26	4	30	-1.76119		1.16142
	ifd-2 mutant only	36	1	37
				67
4	Control	45	3	48	-0.55102		1.19795
	ifd-2 mutant only	48	2	50
				98
5	Control	47	6	53	-2.91262		1.42526
	ifd-2 mutant only	50	0	50
				103
Panel E - CMH tests
trial		no ex	ex	total	(a-(a+b)(a+c)/n)	(|sum|-0.5)^2	((a+b)(a+c)(b+d)(c+d))/(n^3-n^2)	sum	total	p value
1	control	20	6	26	-2.1	422.542	1.91034	34.5517	12.2293	0.00047
	ifd-1 mutant	31	3	34
				60
2	control	29	5	34	-2.67123		1.17502
	ifd-1 mutant	39	0	39
				73
3	control	32	4	36	1.14286		2.17214
	ifd-1 mutant	28	6	34
				70
4	control	33	5	38	-0.139535		2.39366
	ifd-1 mutant	42	6	48
				86
5	control	57	8	65	-2.15		1.88205
	ifd-1 mutant	34	1	35
				100
6	control	90	28	118	-3.48052		4.57048
	ifd-1 mutant	32	4	36
				154
7	control	165	19	184	-2.97213		5.26946
	ifd-1 mutant	97	6	103
				287
8	control	168	18	186	-2.39161		5.01705
	ifd-1 mutant	94	6	100
				286
9	control	96	15	111	-0.611111		3.96712
	ifd-1 mutant	45	6	51
				162
10	control	94	26	120	-5.68254		6.19439
	ifd-1 mutant	63	6	69
				189
Panel E - CMH tests
trial		no ex	ex	total	(a-(a+b)(a+c)/n)	(|sum|-0.5)^2	((a+b)(a+c)(b+d)(c+d))/(n^3-n^2)	sum	total	p value
1	control	20	6	26	-1.3871	25.2291	2.23937	40.0023	0.630692	0.427
	GFP::IFD-1;ifd-1 mutant	31	5	36
				62
2	control	29	5	34	-2.12676		1.39037
	GFP::IFD-1;ifd-1 mutant	36	1	37
				71
3	control	32	4	36	1.14286		2.37809
	GFP::IFD-1;ifd-1 mutant	34	7	41
				77
4	control	33	5	38	1		2.56
	GFP::IFD-1;ifd-1 mutant	31	7	38
				76
5	control	57	8	65	1.0099		2.79396
	GFP::IFD-1;ifd-1 mutant	30	6	36
				101
6	control	90	28	118	-3.36264		6.89266
	GFP::IFD-1;ifd-1 mutant	54	10	64
				182
7	control	165	19	184	-1.66667		5.25253
	GFP::IFD-1;ifd-1 mutant	85	7	92
				276
8	control	168	18	186	0.536082		6.04251
	GFP::IFD-1;ifd-1 mutant	94	11	105
				291
9	control	96	15	111	-0.43125		3.90046
	GFP::IFD-1;ifd-1 mutant	43	6	49
				160
10	control	94	26	120	-0.237288		6.55232
	GFP::IFD-1;ifd-1 mutant	45	12	57
				177
Panel E - Percentages
Control	ifd-1Δ	ifd-1Δ;GFP::IFD-1
23.08	8.82	13.89
14.7	0	2.7
11.1	17.64	17.07
13.16	12.5	18.42
10.2	6	11.9
13.6	11.7	12.7
23.73	11.11	18.31
12.12	2.8	10.52
9.68	6	11.46
21.67	8.7	21.05
Panel F - CMH tests
trial		no ex	ex	total	(a-(a+b)(a+c)/n)	(|sum|-0.5)^2	((a+b)(a+c)(b+d)(c+d))/(n^3-n^2)	sum	total	p value
1	control	31	4	35	0.632353	6.20321	1.97963	8.75841	0.708258	0.4
	ifd-2; mNG::IFD-2	28	5	33
				68
2	control	33	12	45	-2.47059		3.57687
	ifd-2; mNG::IFD-2	34	6	40
				85
3	control	32	1	33	0.03125		0.491583
	ifd-2; mNG::IFD-2	30	1	31
				64
4	control	33	2	35	-0.618421		0.72545
	ifd-2; mNG::IFD-2	40	1	41
				76
5	control	29	5	34	-0.565217		1.98488
	ifd-2; mNG::IFD-2	31	4	35
				69
Panel F - CMH tests
trial		no ex	ex	total	(a-(a+b)(a+c)/n)	(|sum|-0.5)^2	((a+b)(a+c)(b+d)(c+d))/(n^3-n^2)	sum	total	p value
1	control	31	4	35	-2.02817	96.8433	0.956953	6.09791	15.8814	6.74e-05
	ifd-2	36	0	36
				71
2	control	33	12	45	-5.7931		2.61317
	ifd-2	42	0	42
				87
3	control	32	1	33	-0.440678		0.246481
	ifd-2	26	0	26
				59
4	control	33	2	35	-1.07895		0.490259
	ifd-2	41	0	41
				76
5	control	29	5	34	-1		1.79104
	ifd-2	31	3	34
				68
Panel F - Percentages
Control	ifd-2Δ	ifd-2Δ;mNG::IFD-2
11.43	0	15.15
26.67	0	15
3.03	0	3.225
5.71	0	2.44
14.71	8.82	11.43
Panel G - CMH											Panel G
trial		no ex	ex	total	(a-(a+b)(a+c)/n)	(|sum|-0.5)^2	((a+b)(a+c)(b+d)(c+d))/(n^3-n^2)	sum	total	p value	Control	ifd-1Δ; ifd-2Δ	ifd-1Δ; ifd-2Δ;GFP::IFD-1
1	control	29	5	34	-2.63889	9.64448	1.17594	2.61607	3.68663	0.0549	14.7	0	15.8
	ifd-1;ifd-2	38	0	38							10	3.33	9.68
				72							3.23	3.45	6.9
											0	0	6.45
2	control	27	3	30	-1		0.949153
	ifd-1;ifd-2	29	1	30
				60
3	control	30	1	31	0.0333333		0.490979
	ifd-1;ifd-2	28	1	29
				60
4	control	32	0	32	0		0
	ifd-1;ifd-2	39	0	39
				71
Panel G - CMH
trial		no ex	ex	total	(a-(a+b)(a+c)/n)	(|sum|-0.5)^2	((a+b)(a+c)(b+d)(c+d))/(n^3-n^2)	sum	total	p value
1	control	29	5	34	0.194444	1.46685	2.35538	4.9456	0.296598	0.586
	ifd-1;ifd-2; GFP::IFD-1 OE	32	6	38
				72
2	control	27	3	30	-0.0491803		1.37463
	ifd-1;ifd-2; GFP::IFD-1 OE	28	3	31
				61
3	control	30	1	31	0.55		0.723771
	ifd-1;ifd-2; GFP::IFD-1 OE	27	2	29
				60
4	control	32	0	32	1.01587		0.491812
	ifd-1;ifd-2; GFP::IFD-1 OE	29	2	31
				63

## Sheet: Figure 5
Panel B	Panel C
When there is an exopher, will GFP::IFD-1 be present	Soma	Exopher
12.9	0	9.1
18.18	7.89	7.97
20	7.86	9.42
	0	10.22
	7.66	7.66
	2.11	3.99
	0	9.09
	10.28	6.09
	0	7.5
	7.22	8.14
	6.44	9.29

## Sheet: Figure 6
Panel A	Panel B	Panel C
mSc::IFD-1;mNG::NFL	mSc::hNFL;mNG::UBQ-2	mSc::hNFL;mNG::HttQ74
0.714	0.881	0.514
0.966	0.517	0.632
0.844	0.666	0.652
0.801	0.582	0.599
0.823	0.28	0.816
0.914	0.059	0.993
0.602	0.824	0.453
0.505	0.884	0.263
0.854	0.45	0.801
0.902		0.722
Panel E - CMH
trial		no ex	ex	total	(a-(a+b)(a+c)/n)	(|sum|-0.5)^2	((a+b)(a+c)(b+d)(c+d))/(n^3-n^2)	sum	total	p value
1	control	42	8	50	-3.5	342.25	2.06818	9.86364	34.6982	3.85e-09
	ifd-2	49	1	50
				100
2	control	40	10	50	-5		2.27273
	ifd-2	50	0	50
				100
3	control	39	11	50	-4.5		2.85606
	ifd-2	48	2	50
				100
4	control	38	12	50	-6		2.66667
	ifd-2	50	0	50
Panel E - CMH
		no ex	ex	total	(a-(a+b)(a+c)/n)	(|sum|-0.5)^2	((a+b)(a+c)(b+d)(c+d))/(n^3-n^2)	sum	total	p value
trial 1	control	42	8	50	0.5	144	3.56313	12.3056	11.702	0.000624
	hNFL;ifd-2	41	9	50
				100
2	control	40	10	50	-3.5		2.85606
	hNFL;ifd-2	47	3	50
				100
3	control	39	11	50	-5		2.66667
	hNFL;ifd-2	49	1	50
				100
4	control	38	12	50	-4.5		3.2197
	hNFL;ifd-2	47	3	50
Panel E - CMH
trial		no ex	ex	total	(a-(a+b)(a+c)/n)	(|sum|-0.5)^2	((a+b)(a+c)(b+d)(c+d))/(n^3-n^2)	sum	total	p value
1	ifd-2	49	1	50	4	36	2.27273	4.47727	8.04061	0.00457
	hNFL;ifd-2	41	9	50
				100
2	ifd-2	50	0	50	1.5		0.734848
	hNFL;ifd-2	47	3	50
				100
3	ifd-2	48	2	50	-0.5		0.734848
	hNFL;ifd-2	49	1	50
				100
4	ifd-2	50	0	50	1.5		0.734848
	hNFL;ifd-2	47	3	50
				100
Panel E - Percentage
Control	ifd-2Δ	ifd-2Δ; Pmec-7NFL::mNG
16	2	18
20	0	6
22	4	2
24	0	6

## Sheet: SupFig1
Panel A									Panel B									Panel C		Panel D		Panel E		Panel F
Number of puncta pr cell									Size of puncta									Proteostress		epg-9 mutant, number per cell		epg-9 mutant, max puncta size per cell		Autophagy and proteasome impairment
L4	D1	D2	D3	D4	D6	D10	D11	D14	L4	D1	D2	D3	D4	D6	D10	D11	D14	GFP::IFD-1	Pmec-4mCherry; GFP::IFD-1	Control	epg-9(bp320)	Control	epg-9(bp320)	DMSO	MG132 + SPAUTIN
1	1	1	4	2	1	1	2	1	1.2271	1.19795	1.09661	1.38673	1.36036	1.60605	1.74764	1.56025	2.15991	1.58586	1.51332	2	3	1.12757	1.19571	1.00449	1.34188
1	3	2	3	2	2	1	2	1	0.993894	1.37424	1.25764	1.5894	1.30622	1.69767	1.56996	1.88229	2.16824	0.926457	1.28253	1	3	1.14516	0.881398	1.2133	1.31111
1	2	3	2	1	1	5	1	2	1.07302	0.809274	1.24792	1.11744	1.66852	0.995282	0.902278	2.06969	1.59217	0.469273	0.559391	2	1	0.815458	1.23528	0.623133	1.06493
1	3	1	2	2	1	1	1	1	0.677403	1.04664	1.22293	0.959191	1.51722	1.32149	1.55192	2.06136	2.29873	0.475867	1.29352	2	2	0.809963	1.26715	1.25506	1.37705
1	2	1	3	1	2	2	3	1	0.916159	1.41311	1.4492	0.946698	1.44642	1.04942	1.27985	2.15575	2.3015	1.21	1.35397	2	3	0.94514	1.18033	0.971516	1.23967
2	3	1	3	2	1	2	1	2	1.14798	1.17157	1.14242	1.61438	0.999446	1.64353	1.38118	1.93087	1.39228	1.04954	1.30891	2	1	1.23088	1.07043	1.04075	1.06933
1	1	1	4	2	1	2	1	1	0.863411	1.69073	1.29095	1.11744	1.29095	1.90589	1.4256	2.00306	1.88784	0.83524	1.15725	2	1	0.961625	1.30231	1.2111	1.18692
1	2	6	3	3	1	2	1	1	1.38812	1.27429	1.13687	1.47002	1.16741	1.94059	1.2854	2.10578	1.46724	1.35067	1.06823	2	1	0.863814	1.39024	1.44299	1.26275
2	4	1	1	1	1	2	1	1	0.763466	1.04664	1.70184	1.45891	1.25347	1.37979	1.41172	2.05303	1.84204	1.18912	0.798973	1	3	1.25506	1.15505	0.771498	1.11109
1		4	2	5	1		3	2	1.36036	0.83426	0.955027	1.38951	1.30483	1.80039	1.11327	1.43948	1.23265	1.47046	0.964922		2	0	0.97811	1.57597	1.25066
0	1	2	3		2		1	1	1.23404	0.93004	1.31871	1.36313	1.1799	1.82121	0.934205	1.81011	1.68657	1.4309	0.78029	3	3	0.961625	1.099	1.11439	1.15945
0	4			1	1		2	1	0.863411	1.17019	0.667686	0.328984	1.19656	1.13271	1.03137	1.24931	1.87396	0.46158	1.06823	2	2	1.05724	1.2122	1.1001
1	2	2	1	1	2		1		1.1216	0.663521	0.934205	0.934205	0.485842	1.2965	0.835648	1.45891	2.01277	0.3297	0.6594	2	2	0.848428	1.30781	1.33309	1.26605
0	3	7	1	2	1				0.803721	0.644088	0.416436	0.76763	0.503888	1.86008	1.52138	1.25208	1.75181	0.3297	0.698964	2	5	1.08801	0.558292	1.46387	1.321
1	1	2	2	1	1					0.731539	0.956415	1.17019	0.471961	1.73931	0.523321	0.724599	2.00861	0.41762						0.5495	0.617638
	3	1	2	2					1.01055	1.09384	0.444198	1.10911	1.54637	1.31594	1.10633	0.763466		0.5495	1.04954	2	1	1.11329	1.58696	0.787983	0.83524
2	1	1	2	1	1				1.2146	0.867575	0.610773	1.52416	1.11882	0.603832	1.59217	0.530262		0.427511	0.86821	2	1	0.897883	1.57157	1.47266	1.26275
1	2	2	2	2	2				0.977236	0.874516	1.21183	0.74542	1.08273	1.56858	1.13965	0.471961		0.348383	1.03306	1	3	1.17373	0.716548	1.11109	1.18912
1	2	3	2	1	2				0.539979	0.478901	0.942533	1.28401	1.34509	2.24459	0.416436	1.28401		0.924259	1.37595	2	3	1.01328	0.847329	0.759409	1.06603
2	1	1		1	2				0.652416	1.098	0.353971	0.964743	0.889785			0.471961			0.847329	2	3	0.792379	1.33309	0.93415	1.8672
2		2	3	1	2				1.2965	0.591339	1.1105	0.714882	0.555248	1.65186				1.13307	0.646212	3	2	0.900081	0.738528	1.21549	1.54409
1		1	2		2				1.50611		0.577458	1.13826		1.43115				1.4309	0.975912	1	2	0.955031	1.21	1.29242	1.23528
2		1	2	1	1				0.973072	1.0397		1.1924	1.35758	1.28401				1.19461	1.26934	1	2	0.997892	1.01108	1.22538	1.24846
2			5	1	1				0.916159	1.4367	1.63659	0.581622	1.31733	1.80456				1.00998	1.00998	1	4	1.1001	1.06713	0.895685	1.56717
2		2	3	2	1				1.27291	1.04248	0.556636	0.323432	1.41588	1.18545				1.00229	0.72534	2	1	1.07372	1.04405	1.08251	1.70455
1		4	3	2	2				0.527486	1.11882	1.46724	0.36924	1.62826	1.66574				0.3297	1.29023	0	1		1.24187		0.828646
		1	1	2					1.01333	1.2146	1.48668	0.556636	1.04109	1.33954				0.605549	0.689073	1	1	0.664895	1.28583	1.40562	1.07482
		1	2	2					0.652416	1.28401	1.32982	0.319268	1.37285	1.4603				1.00998	0.762706	2	1	0.798973	1.08801	1.47706	0.660499
		1	1	2					0.596892	1.37702	1.16463	0.471961	1.25347	1.65464				0.862715	0.746221	1	1	0.834141	1.37045	1.45288	1.16714
		1	2	2					0.416436	1.31039	1.2146		1.49223	1.22155				1.22868	0.80227	2	4	1.03636	0.480263	0.991298
		3		1					0.749585	1.45753	1.39228	0.959191	1.29512	0.499723				1.26385	0.72534		2		1.27154	1.38254	0.723142
		1		2						1.98779	1.54914	1.66713	1.3201	1.48668				0	0.522025	2	1	0.988001	0.92316	0.716548	0.795676
		1								0.501111	1.33537	1.56719	1.52832	0.58301				0.3297	0.58247	1	1	0.870408	0.964922	1.44299	1.55289
		1								0.542755	1.13687	1.61994	1.1105	1.6824				0.3297	0.646212	1		0.973714	0	1.56827	1.94743
		1								1.02582	0.416436	1.4839	0.564965	1.4492				0.3297	0.72534	3	1	0.968219	1.35617	1.25176	1.68916
		2								1.40617	0.45808	1.27013		1.59634				0.3297		2	2	1.02976	1.14076	0.585767	1.69686
										1.46308	1.38951	1.92393	1.84481					1.40013	1.01767	2	2	0.898982	1.12538	1.05394	1.77708
										1.0161	0.433093	1.20211	1.59495					0.358274	1.33858	2	1	1.36166	1.099	1.18692	1.2111
										1.1105	1.18962	1.38257	1.33954					0.35168	0.412125	1	3	1.18362	0.889091	1.15505	1.46936
										1.27985	1.24792	1.56719	1.32565					0.81326	1.02207	0	3	1.12757	1.13307	0.906675	1.33748
										1.26597	1.07857	1.42282	1.46169					0.35168	0.952833	3	4	1.00778	1.45068	0.741825	1.25286
										0.46502	0.416436	1.29512	1.82815					0.501144	1.22429	1	1		1.45068	0.661598	1.29352
											0.498335		1.84481					0.3297	1.11768		2		1.06054	1.15285	1.03855
											0.476125	1.18545	1.52832					0.82425	0.83524					0.60445	0.58247
											1.2618	1.1452	1.9628					0.605549	1.46277					0.686875	1.46936
											0.87868	1.33537	1.53387					0.36267	1.00558					1.19242	0.702261
												1.1924	0.695448					0.36267	0.812161					0.695667	0.756112
											1.36036	1.08967	1.2271					0.3297	1.37705					0.685776	1.27264
											1.38951	1.18129	1.55192					0.3297	1.23198					0.585767	0.639618
											1.51722	1.4492	0.626042						1.17483					0.612143	0.86821
											1.2854	1.57135	0.843977						0.869309					0.733033	0.627529
											1.36313	1.85036	1.14659					0.412125	1.35177					1.26605	0.565985
											1.31316	1.41588	1.36591					1.07153	0.748419					1.19571
											1.2382	0.555248						0.403333						1.38804
											1.57413	0.673238						0.72534						0.990199
											1.86008	0.416436						0.80227						0.71435
											1.51166	0.559412						0.878101						0.608846
											1.93226	0.517769						1.80785
											1.309	0.818991						1.78478						0.771498
											0.895337	0.631595						1.27924						1.26825
											1.32982	0.45808						1.01108						1.41441
											1.29512	0.893949						0.35168						0.660499
											0.867575	0.775959						1.90786						1.46936
											0.338701	0.471961						0.69237						1.29352
											0.444198	1.08412						0.415422						1.11549
											0.76069	1.13826						0.3297						1.00009
												1.16463						0.350581						0.916566
																		0.884695						1.15835
																		0.718746						0.852824
																		0.35168						1.08032
																		0.631925						1.58586
																		0.38465						1.099
																								0.759409
																								1.08911
																								0.62643
																								1.26495
																								1.48695
																								0.8792
																								0.79128
																								0.83524
																								0.664895
																								0.781389
																								0.964922
																								0.926457
																								1.27704
																								0.776993
																								1.26055

## Sheet: SupFig3
Panel A		Panel B		Panel C		Panel D		Panel E		Panel F
Control	sqst-1Δ	Control	sqst-1Δ	Control	ftt-2Δ	Control	ftt-2Δ	Control	hda-6Δ	Control	hda-6Δ
0.834141	1.07592	1	1	0.550599	0.990199	2	5	1.44762	1.38138	1.44762	1.38138
0.941843	0.754463	2	4	0.42861	0.504441	2	4	1.38	1.67946	1.38	1.67946
0.946239	0.952833	1	2	0.735231	0.434105	2	2	1.49868	1.16472	1.49868	1.16472
0.672038	0.970966	2	2	0.360472	0.378056	2	1	1.81884	0.95358	1.81884	0.95358
0.873705	0.834874	2	3	0.808864	0.411026	3	3	1.03776	1.20888	1.03776	1.20888
0.788349	0.699697	3	6	0.790181	0.550599	3	2	1.0695	1.26822	1.0695	1.26822
1.11988	0.919863	1	2	0.79128	0.470372	3	1	0.97566	1.72362	0.97566	1.72362
0.891838	0.833592	2	2	0.650608	0.536312	1	2	1.59252	1.48764	1.59252	1.48764
0.766369	0.815458	3	2	0.738528	0.509936	2	1	1.30272	1.24476	1.30272	1.24476
	0.789632		2	0.403333	0.75831	3	3	1.27374	1.11504	1.27374	1.11504
0.908323	0.941294	1	2	0.379155	0.423115	1	3	0.92046	1.26546	0.92046	1.26546
0.724974		2	1	0.592361	0.685776	1	1	0.87906	0.90528	0.87906	0.90528
1.02592	0.789632	1	4	0.553896	0.558292	2	5	1.24476	1.20474	1.24476	1.20474
1.02757	0.640717	2	2	0.537411	0.369264	1	2	0.9936	0.96876	0.9936	0.96876
0.862715	0.715815	2	2	0.595658	0.379155	2	1	1.20336	0.93426	1.20336	0.93426
0.986902	0.597123	3	3	0.467075	0.700063	2	4	1.07778	1.10538	1.07778	1.10538
0.819854	0.623573	1	6	0.411026	0.357175	2	4	1.50834	1.16196	1.50834	1.16196
0.979209	0.811428	2	2	0.635222	0.628628	4	3		0.80868		0.80868
0.81326	0.790181	3	2	0.533015	0.650608	4	5	1.53732	1.42278	1.53732	1.42278
1.20011	0.776443		2	0.497847	0.597856	8	6	1.48212	1.03638	1.48212	1.03638
	0.822418	2	2	0.792379	0.785785	4	7	1.27236	0.81144	1.27236	0.81144
0.916017	0.975912	1	2	0.409927	0.595658	2	5	1.54422	1.28202	1.54422	1.28202
1.33419	0.640717	2		0.52752	0.515431	2	6	0.69	0.76452	0.69	0.76452
0.855572	0.619103	1	4	0.995694	0.341789	2	2	0.97566	1.19784	0.97566	1.19784
1.34188		3	1	0.569282	0.591262	4	2	1.48074	0.9246	1.48074	0.9246
0.738528	0.701382	1	3	0.554995	0.350581	7	3	1.34964	1.449	1.34964	1.449
1.27594	1.08361	2	2	0.545104	0.438501	3	4	1.70706	1.32894	1.70706	1.32894
0.986902	0.819488	1	3	0.731934	0.771498	1	4	1.47246	1.47936	1.47246	1.47936
1.05064	0.678632	1	1	1.03636	0.698964	1	1	1.28892	1.24476	1.28892	1.24476
0.5495	0.705924	2	1	0.354977	0.481362	5	2	1.43658	1.2144	1.43658	1.2144
0.839636	1.16054		3	0.816557	0.447293	5	0	1.26546	1.73466	1.26546	1.73466
	0.962724		4	0.394541	0.343987	1	0	1.09158	1.27236	1.09158	1.27236
	0.755379		2	0.784686	0.338492	2	2	1.0695	1.4076	1.0695	1.4076
	0.661049		3	0.449491	0.797874	3	1	1.05846	1.25028	1.05846	1.25028
	0.771498		1	0.844032	0.330799	4	1	1.05846	1.45452	1.05846	1.45452
	0.78432			0.53851	0.981407	3	1	1.37724	1.44762	1.37724	1.44762
	1.11109			0.442897	0.952833	1	5	0.77142	1.18266	0.77142	1.18266
				0.38465	0.50554	3	2	1.0557	1.43796	1.0557	1.43796
				0.778092	0.462679	3	2	1.01844	0.76038	1.01844	0.76038
				0.360472	0.389046	3	3	1.28754	0.83766	1.28754	0.83766
				0.356076	0.683578	3		1.11504	1.19922	1.11504	1.19922
				0.330799	0.607747	2		1.16748	0.7866	1.16748	0.7866
				0.574777	0.497847				1.30962		1.30962
				0.495649	0.407729			1.23648	1.04466	1.23648	1.04466
				0.508837	0.635222			0.97152	0.73692	0.97152	0.73692
				0.447293	0.518728			1.10538	1.1316	1.10538	1.1316
				0.379155	0.576975			1.09158	0.69	1.09158	0.69
				0.415422	0.79128			0.69138	0.9384	0.69138	0.9384
				0.448392	0.49455			1.09848	1.23924	1.09848	1.23924
				0.38465	0.487956			1.19646		1.19646
				0.79128	0.430808			0.96738	1.14954	0.96738	1.14954
				0.766003	0.522025			0.99636	0.87216	0.99636	0.87216
				0.683578	0.767102			1.01982	1.22544	1.01982	1.22544
				0.475867	0.622034			1.30272	1.06674	1.30272	1.06674
				0.84623	0.50554			0.82938	0.95358	0.82938	0.95358
				0.407729	0.468174				1.15368		1.15368
				0.631925	0.513233			0.96048	1.19784	0.96048	1.19784
				0.586866	0.46158			1.0212	1.36068	1.0212	1.36068
				0.750617	0.556094			0.9039	1.21992	0.9039	1.21992
				0.74732	0.408828			0.98256	1.0833	0.98256	1.0833
				0.883596	0.59346			1.12332	1.41312	1.12332	1.41312
				0.772597	0.534114			0.79488	1.27788	0.79488	1.27788
				0.409927	0.553896			0.8211	0.80868	0.8211	0.80868
				0.378056	0.478065				1.46418		1.46418
				0.953932	0.427511			0.97566	0.85698	0.97566	0.85698
				0.622034	0.675885			1.18266	0.9246	1.18266	0.9246
				0.553896	0.368165			1.25028	1.04466	1.25028	1.04466
				0.41762	0.401135			1.18266	0.86388	1.18266	0.86388
				0.369264	0.429709			1.242	0.77694	1.242	0.77694
				0.338492	0.343987			1.1937	0.69	1.1937	0.69
				0.375858	0.779191			0.9108		0.9108
				0.817656	0.467075			1.32894	1.06674	1.32894	1.06674
				0.573678	0.36267			1.15782	0.88872	1.15782	0.88872
				0.408828	0.382452			1.4559	1.4766	1.4559	1.4766
				0.885794	0.435204			1.03776	1.55664	1.03776	1.55664
				0.841834	0.409927			1.12746	1.21164	1.12746	1.21164
				0.885794	0.70336			1.16334	1.2144	1.16334	1.2144
				0.753914	0.526421			0.74796	1.3662	0.74796	1.3662
				0.486857	0.496748			1.104	1.2075	1.104	1.2075
				0.426412	0.46158			0.9798	1.25856	0.9798	1.25856
				0.452788	0.551698			0.85974	0.88872	0.85974	0.88872
				0.916566	0.515431			0.97428		0.97428
				0.524223	0.430808			1.035		1.035
				0.513233	0.815458			0.8694		0.8694
				0.407729	0.652806			1.08744		1.08744
				0.374759	0.59346
				0.823151	0.416521
				1.04515	0.595658
				0.544005	0.514332
				0.56049	0.41762
				0.584668	0.420917
				0.811062	0.464877
				0.61544	0.40663
				0.71435	0.58247
				0.95613	0.448392
				0.82425	0.427511
				0.71435	0.508837
				0.3297	0.442897
				0.572579	0.565985
				0.650608	0.534114
				1.30012	0.27475
				1.04515	0.38465
				0.37366	0.660499
				0.738528	0.356076
				0.80227	0.224196
				0.933051	0.35168
				0.984704	0.37366
				0.479164	0.4396
				0.387947	0.408828
				0.385749	0.3297
				0.3297	0.2198
				0.36267	0.235186
				0.853923
				0.349482

## Sheet: SupFig4
Panel B		Panel C
HttQ128 intensity AU		mSc::IFD-1 intensity AU
time 1	time 2	time 1	time 2
2899	19994	19535	11187
1608	3248	11151	11693
499	745	8614	586
2791	4653	6849	3966
816	421	8797	2914
16021	8770	2984	624
31111	13995	3681	809
37113	17685	1385	432
41745	21880	7465	2851

## Sheet: SupFig6
Length						Width						Brood size				Time to development															Lifespan				Osmotic stress				Oxidative stress					ifd-1 GST-4::GFP			ifd-2 GST-4::GFP
N2	Pmec-4mCherry	ifd-1Δ; Pmec-4mCherry	ifd-2Δ; Pmec-4mCherry	ifd-1Δ; ifd-2Δ; Pmec-4mCherry		N2	Pmec-4mCherry	ifd-1Δ; Pmec-4mCherry	ifd-2Δ; Pmec-4mCherry	ifd-1Δ; ifd-2Δ; Pmec-4mCherry		Control	ifd-1Δ	ifd-2Δ		Hours	Control			ifd-2Δ			Hours	Control			ifd-1Δ				Days of Adulthood	Control	ifd-1Δ		Control	ifd-1Δ	ifd-2Δ		hours	Control	ifd-1Δ	ifd-2Δ		Control	ifd-1Δ		Control	ifd-2Δ
1521.05	1494.74	1563.16	1526.32	1321.05		105.263	105.263	115.79	105.263	84.2105		321	165	305		60	0	0	0	0	0	0	60	0	0	0	0	0	0		8	0			62	24	24		1	1				6663	7841		7346	5857
1447.37	1421.05	1447.37	1526.32	1084.21		110.526	100	89.4737	78.9474	78.9474		278	221	334		62	0	1	0	0	0	0	62	0	1	0	0	0	0		10	1			66	56	64		1	1				7765	9837		5449	6541
1421.05	1484.21	1657.89	1447.37	1273.68		68.421	110.526	110.526	84.2105	68.421		128	62	126		64	0	6	1	0	1	0	64	0	6	1	0	1	0		10	0			72	42	88		1	1				10201	9665		6585	5606
1621.05	1484.21	1463.16	1352.63	1163.16		89.4737	94.7368	84.2105	94.7368	68.421						66	0	6	3	0	1	0	66	0	6	3	0	1	1		10	0			52	46	14		1	1				6542	6990		6222	6828
1326.32	1578.95	1457.89	1436.84	1326.32		100	100	89.4737	94.7368	89.4737		281	219	243		68	0	8	17	2	1	1	68	0	8	17	0	3	7		14	1			34	58	72		1	1				5239	8361		6597	6486
1410.53	1563.16	1573.68	1431.58	1226.32		100	105.263	89.4737	94.7368	78.9474		357	223	381		70	1	13	57	8	1	1	70	1	13	57	0	3	54		16	1							1	1				10201	8460		4915	5928
1236.84	1042.11	1457.89	1478.95	1200		89.4737	78.9474	115.79	78.9474	78.9474		66	210	117		72	26	39	93	22	5	3	72	26	39	93	27	6	60		16	1							1	1				7218	10773		5749	3973
1442.11	1163.16	1426.32	1384.21	1221.05		89.4737	94.7368	100	84.2105	68.421						74	64	52	98	53	21	13	74	64	52	98	74	24	95		16	0							1	1				5364	6051		8867	4982
1394.74	1205.26	1500	1468.42	1031.58		94.7368	100	84.2105	84.2105	94.7368		373	362	335		76	83	69	98	83	58	19	76	83	69	98	86	53	97		18	1							1	1				5509	5017		6363	5309
1510.53	957.895	1636.84	1552.63	1147.37		115.79	100	110.526	68.421	89.4737		375	253	139		78	99	87	99	94	76	48	78	99	87	99	94	67	97		18	1							1	1				7714	5365		5765	8915
1563.16	1547.37											138	60	93		80	99	98	100	94	84	75	80	99	98	100	97	84	100		18	1							1	1							6743
		1368.42	1484.21	1000		113	93	106	118	72						82	100	100	100	94	93	79	82	100	100	100	100	91	100		18	1							1	1				7668	6260
1478.95	1400	1510.53	1273.68	1063.16		100	97	111	97	81						84	100	100	100	99	98	92	84	100	100	100	100	100	100		18	1							1	1				7602	3584		6663	8366
1347.37	1552.63	1542.11	1468.42	1052.63		101	114	115	100	79						86	100	100	100	100	100	100	86	100	100	100	100	100	100		18	1							1	1				3059	4233		7765	7487
1605.26	1268.42	1415.79	1431.58	1305.26		107	99	112	92	84																					18	1							1	1				7951	4445		10201	6883
1542.11	1515.79	1584.21	1400	1342.11			103	90	91	75																					18	1							1	1				6990	6340		6542	6746
1326.32	1531.58	1342.11	1363.16	1089.47		92	113	111	106	87																					22	1							1	1				5622	5037		5239	5901
1352.63	1326.32	1463.16	1521.05	1031.58		111	99	89	89	76																					24	1							1	1				7136	3527		10201	5120
1473.68	1457.89	1468.42	1373.68	1268.42		104	102	101	92	70																					24	1							1	1				4925	4403		7218	5476
1289.47	1515.79	1421.05	1578.95	1131.58		104	107	100	91	85																					24	1							1	1				4663	4137		5364	6433
1400	1331.58	1321.05	1315.79	1173.68		114	94	113	110	68																					26	1							1	1				4945	2019		5509	7009
1321.05	1605.26	1521.05	1494.74	1047.37		92	103	113	115	89																					26	1							1	1				4920			7714	10172
1521.05	1300																														26	1							1	1								7735
		1210.53	1236.84	963.158																											26	1							1	1				6653	4838		5059
1478.95	1194.74	1315.79	1315.79	1057.89																											28	1							1	1				5821	4320		6896	4040
1263.16	1252.63	1178.95	1257.89	1105.26																											28	1							1	1				6974	5556		7096	5888
1268.42	1263.16	1105.26	1157.89	1068.42																											28	1							1	1				7614	4309		9848	4586
1200	1236.84	1147.37	1142.11	1052.63																											28	1							3	1				7675	6444		9075	5759
1368.42	1184.21	1210.53	1215.79	1063.16																											28	1							3	1				8445	6859		8771	7043
1326.32	1231.58	1231.58	1331.58	1263.16																											28	1							3	1				5748	6524		4987	4871
1473.68	1236.84	1257.89	1157.89	1031.58																											28	1							3	1				8624	6524		4607	3393
1442.11	1189.47	1305.26	1215.79	1010.53																											28	1							3	1				6669	7257		7302	5009
1168.42	1268.42	1173.68	1142.11	1105.26																											28	1							3	1				4599	5284		7698	5179
		1210.53	1200	1163.16																											28	1							3	1							7565	4199
		1100																													28	1							3	1
																															28	1							3	1
																															28	1							3	1
																															30	1							3	1
																															30	1							3	1
																															30	1							3	1
																															30	1							4	1
																															30	1							4	1
																															30	1							4	1
																															30	1							4	1
																															30	1							5	1
																															30	1							5	1
																															30	1							5	1
																															30	1							5	1
																															30	1							5	1
																															32	1							5	1
																															24	1							5	1
																															24	1							5	1
																															38	1							5	1
																															38	1							5	1
																															40	1							5	1
																															42	1							5	1
																															42	1							5	1
																															10		1						5	1
																															10		1						6	1
																															10		1						6	1
																															14		1						1		1
																															14		1						1		1
																															16		1						1		1
																															16		1						1		1
																															16		1						1		1
																															18		1						1		1
																															20		1						1		1
																															20		1						1		1
																															22		1						1		1
																															22		1						1		1
																															22		1						1		1
																															22		1						1		1
																															24		1						1		1
																															24		1						1		1
																															24		1						1		1
																															24		1						1		1
																															24		1						1		1
																															24		1						1		1
																															24		1						1		1
																															24		1						1		1
																															24		1						1		1
																															24		1						1		1
																															24		1						1		1
																															24		1						2		1
																															26		1						2		1
																															26		1						2		1
																															26		1						2		1
																															26		1						2		1
																															26		1						2		1
																															26		1						2		1
																															26		1						2		1
																															26		1						2		1
																															28		1						2		1
																															28		1						2		1
																															28		1						3		1
																															28		1						3		1
																															28		1						3		1
																															28		1						3		1
																															30		1						3		1
																															30		1						3		1
																															30		1						3		1
																															30		1						3		1
																															30		1						3		1
																															30		1						3		1
																															30		1						3		1
																															30		1						3		1
																															30		1						3		1
																															30		1						3		1
																															30		1						3		1
																															30		1						3		1
																															32		1						3		1
																															32		1						3		1
																															32		1						3		1
																															34		1						3		1
																															34		1						4		1
																															34		1						4		1
																																							4		1
																															8	1							4		1
																															8	1							4		1
																															10	1							4		1
																															10	1							1			1
																															12	1							1			1
																															12	1							1			1
																															12	1							1			1
																															12	1							1			1
																															14	1							1			1
																															14	1							1			1
																															14	1							1			1
																															14	1							2			1
																															14	1							2			1
																															16	1							2			1
																															16	1							2			1
																															16	1							2			1
																															16	1							2			1
																															16	1							2			1
																															16	1							2			1
																															18	1							2			1
																															18	1							2			1
																															18	1							2			1
																															18	1							2			1
																															18	1							2			1
																															18	1							2			1
																															18	1							2			1
																															20	1							3			1
																															20	1							3			1
																															20	1							3			1
																															20	1							3			1
																															20	1							3			1
																															20	1							3			1
																															20	1							3			1
																															20	1							3			1
																															22	1							3			1
																															22	1							3			1
																															22	1							3			1
																															22	1							3			1
																															22	1							3			1
																															22	1							3			1
																															22	1							3			1
																															22	1							3			1
																															24	1							4			1
																															24	1							4			1
																															26	1							4			1
																															26	1							4			1
																															26	1							4			1
																															26	1							4			1
																															26	1							4			1
																															26	1							4			1
																															26	1							5			1
																															28	1							5			1
																															28	1							5			1
																															28	1							5			1
																															30	1							5			1
																															30	1							6			1
																															30	1							6			1
																																							6			1
																																							6			1
																																							6			1
																																							6			1
																																							6			1
																															4		0						6			1
																															4		0						1	1
																															8		1						1	1
																															10		1						1	1
																															10		1						1	1
																															10		0						1	1
																															12		1						1	1
																															12		1						1	1
																															12		1						1	1
																															14		1						2	1
																															14		1						2	1
																															14		1						2	1
																															16		1						2	1
																															16		1						2	1
																															16		1						2	1
																															16		1						2	1
																															16		1						2	1
																															16		1						2	1
																															16		1						2	1
																															18		1						2	1
																															18		1						2	1
																															18		1						2	1
																															18		1						2	1
																															18		1						2	1
																															18		1						2	1
																															18		1						2	1
																															18		1						2	1
																															18		1						2	1
																															18		1						2	1
																															18		1						2	1
																															18		1						2	1
																															18		1						2	1
																															18		1						2	1
																															18		1						2	1
																															18		1						2	1
																															18		1						2	1
																															18		1						2	1
																															18		1						2	1
																															18		1						2	1
																															18		1						2	1
																															18		1						3	1
																															20		1						3	1
																															20		1						3	1
																															20		1						3	1
																															20		1						3	1
																															20		1						3	1
																															20		1						3	1
																															20		1						3	1
																															20		1						3	1
																															20		1						3	1
																															20		1						3	1
																															22		1						3	1
																															22		1						3	1
																															22		1						3	1
																															24		1						3	1
																															24		1						4	1
																															24		1						4	1
																															24		1						4	1
																															24		1						4	1
																															24		1						5	1
																															24		1						6	1
																															26		1						1		1
																															26		1						1		1
																															26		1						1		1
																															26		1						1		1
																															26		1						1		1
																															28		1						1		1
																															28		1						1		1
																															28		1						1		1
																															30		1						1		1
																															32		1						1		1
																															32		1						1		1
																															34		1						1		1
																															38		1						1		1
																																							1		1
																															6	1							1		1
																															8	1							1		1
																															10	1							1		1
																															10	1							1		1
																															12	1							1		1
																															12	1							1		1
																															16	1							1		1
																															16	1							1		1
																															16	1							1		1
																															16	1							1		1
																															16	1							1		1
																															16	1							2		1
																															16	1							2		1
																															16	1							2		1
																															16	1							2		1
																															16	1							2		1
																															16	1							2		1
																															16	1							2		1
																															16	1							2		1
																															16	1							2		1
																															16	1							2		1
																															18	1							2		1
																															18	1							2		1
																															18	1							2		1
																															18	1							2		1
																															18	1							2		1
																															18	1							2		1
																															18	1							2		1
																															18	1							2		1
																															18	1							2		1
																															18	1							2		1
																															18	1							2		1
																															18	1							3		1
																															20	1							3		1
																															20	1							4		1
																															20	1							4		1
																															20	1							4		1
																															20	1							4		1
																															22	1							4		1
																															22	1							4		1
																															22	1							4		1
																															22	1							4		1
																															22	1							3		1
																															22	1							5		1
																															22	1							5		1
																															22	1							5		1
																															24	1							1			1
																															24	1							1			1
																															24	1							1			1
																															28	1							1			1
																															28	1							1			1
																															30	1							1			1
																															32	1							1			1
																															32	1							1			1
																															4		1						1			1
																															4		1						1			1
																															10		1						1			1
																															10		1						1			1
																															10		1						1			1
																															12		1						1			1
																															12		1						1			1
																															12		1						1			1
																															12		1						1			1
																															14		1						1			1
																															14		1						1			1
																															14		1						2			1
																															14		1						2			1
																															14		1						2			1
																															14		1						2			1
																															14		1						2			1
																															14		1						2			1
																															14		1						2			1
																															14		1						3			1
																															16		1						3			1
																															16		1						3			1
																															16		1						3			1
																															16		1						3			1
																															16		1						3			1
																															18		1						3			1
																															18		1						3			1
																															18		1						3			1
																															18		1						3			1
																															18		1						3			1
																															20		1						3			1
																															20		1						3			1
																															20		1						3			1
																															20		1						3			1
																															22		1						3			1
																															22		1						3			1
																															22		1						3			1
																															22		1						3			1
																															22		1						3			1
																															22		1						3			1
																															24		1						3			1
																															24		1						3			1
																															28		1						3			1
																															28		1						3			1
																															30		1						3			1
																															30		1						3			1
																															32		1						3			1
																															32		1						3			1
																															36		1						3			1
																															38		1						3			1
																															38		1						3			1
																																							4			1
																																							4			1
																																							1	1
																																							1	1
																																							1	1
																																							1	1
																																							1	1
																																							2	1
																																							2	1
																																							2	1
																																							2	1
																																							2	1
																																							2	1
																																							2	1
																																							2	1
																																							2	1
																																							2	1
																																							2	1
																																							2	1
																																							2	1
																																							2	1
																																							2	1
																																							2	1
																																							2	1
																																							2	1
																																							3	1
																																							3	1
																																							3	1
																																							3	1
																																							3	1
																																							3	1
																																							3	1
																																							3	1
																																							4	1
																																							4	1
																																							4	1
																																							4	1
																																							5	1
																																							5	1
																																							5	1
																																							5	1
																																							5	1
																																							5	1
																																							5	1
																																							5	1
																																							5	1
																																							5	1
																																							5	1
																																							5	1
																																							5	1
																																							5	1
																																							5	1
																																							5	1
																																							5	1
																																							5	1
																																							6	1
																																							6	1
																																							6	1
																																							6	1
																																							6	1
																																							6	1
																																							6	1
																																							1		1
																																							1		1
																																							1		1
																																							1		1
																																							1		1
																																							1		1
																																							1		1
																																							1		1
																																							1		1
																																							1		1
																																							1		1
																																							1		1
																																							1		1
																																							1		1
																																							1		1
																																							1		1
																																							1		1
																																							2		1
																																							2		1
																																							2		1
																																							2		1
																																							2		1
																																							2		1
																																							2		1
																																							2		1
																																							2		1
																																							2		1
																																							2		1
																																							2		1
																																							2		1
																																							2		1
																																							2		1
																																							2		1
																																							2		1
																																							2		1
																																							3		1
																																							3		1
																																							3		1
																																							3		1
																																							3		1
																																							3		1
																																							3		1
																																							3		1
																																							3		1
																																							3		1
																																							3		1
																																							3		1
																																							4		1
																																							4		1
																																							4		1
																																							4		1
																																							4		1
																																							4		1
																																							4		1
																																							4		1
																																							4		1
																																							4		1
																																							5		1
																																							5		1
																																							6		1
																																							1			1
																																							1			1
																																							1			1
																																							1			1
																																							1			1
																																							1			1
																																							1			1
																																							1			1
																																							1			1
																																							1			1
																																							1			1
																																							1			1
																																							1			1
																																							1			1
																																							1			1
																																							1			1
																																							1			1
																																							1			1
																																							1			1
																																							1			1
																																							1			1
																																							1			1
																																							1			1
																																							1			1
																																							1			1
																																							1			1
																																							1			1
																																							2			1
																																							2			1
																																							2			1
																																							2			1
																																							2			1
																																							2			1
																																							2			1
																																							2			1
																																							2			1
																																							2			1
																																							2			1
																																							3			1
																																							3			1
																																							3			1
																																							3			1
																																							3			1
																																							3			1
																																							3			1
																																							3			1
																																							3			1
																																							3			1
																																							3			1
																																							3			1
																																							3			1
																																							3			1
																																							4			1
																																							4			1
																																							4			1
																																							4			1
																																							4			1
																																							5			1
																																							6			1
																																							6			1
																																							1	1
																																							1	1
																																							1	1
																																							1	1
																																							1	1
																																							1	1
																																							1	1
																																							1	1
																																							1	1
																																							1	1
																																							1	1
																																							1	1
																																							1	1
																																							1	1
																																							1	1
																																							1	1
																																							1	1
																																							1	1
																																							1	1
																																							1	1
																																							1	1
																																							1	1
																																							1	1
																																							1	1
																																							1	1
																																							1	1
																																							1	1
																																							1	1
																																							1	1
																																							2	1
																																							2	1
																																							2	1
																																							2	1
																																							2	1
																																							2	1
																																							2	1
																																							2	1
																																							2	1
																																							2	1
																																							2	1
																																							3	1
																																							3	1
																																							3	1
																																							3	1
																																							3	1
																																							3	1
																																							3	1
																																							3	1
																																							3	1
																																							3	1
																																							3	1
																																							3	1
																																							3	1
																																							3	1
																																							3	1
																																							3	1
																																							3	1
																																							3	1
																																							4	1
																																							4	1
																																							1		1
																																							1		1
																																							1		1
																																							1		1
																																							1		1
																																							1		1
																																							1		1
																																							1		1
																																							1		1
																																							1		1
																																							1		1
																																							1		1
																																							1		1
																																							1		1
																																							1		1
																																							1		1
																																							1		1
																																							1		1
																																							1		1
																																							1		1
																																							1		1
																																							1		1
																																							1		1
																																							1		1
																																							1		1
																																							1		1
																																							1		1
																																							2		1
																																							2		1
																																							2		1
																																							2		1
																																							2		1
																																							2		1
																																							2		1
																																							2		1
																																							2		1
																																							2		1
																																							2		1
																																							2		1
																																							2		1
																																							2		1
																																							2		1
																																							2		1
																																							2		1
																																							2		1
																																							2		1
																																							2		1
																																							3		1
																																							3		1
																																							3		1
																																							3		1
																																							3		1
																																							3		1
																																							3		1
																																							3		1
																																							3		1
																																							3		1
																																							4		1
																																							4		1
																																							5		1
																																							1			1
																																							1			1
																																							1			1
																																							1			1
																																							1			1
																																							1			1
																																							1			1
																																							1			1
																																							1			1
																																							1			1
																																							1			1
																																							1			1
																																							1			1
																																							1			1
																																							1			1
																																							1			1
																																							1			1
																																							1			1
																																							1			1
																																							1			1
																																							1			1
																																							1			1
																																							1			1
																																							1			1
																																							1			1
																																							1			1
																																							2			1
																																							2			1
																																							2			1
																																							2			1
																																							2			1
																																							2			1
																																							2			1
																																							2			1
																																							2			1
																																							2			1
																																							2			1
																																							2			1
																																							2			1
																																							2			1
																																							2			1
																																							2			1
																																							2			1
																																							2			1
																																							2			1
																																							2			1
																																							2			1
																																							2			1
																																							2			1
																																							2			1
																																							2			1
																																							3			1
																																							3			1
																																							3			1
																																							3			1
																																							3			1
																																							4			1
																																							4			1
																																							4			1
																																							4			1
																																							1
																																							1
																																							1
																																							1
																																							1
																																							1
																																							1
																																							1
																																							1
																																							1
																																							1
																																							1
																																							1
																																							1
																																							1
																																							1
																																							1
																																							1
																																							1
																																							1
																																							1
																																							1
																																							1
																																							1
																																							1
																																							1
																																							1
																																							1
																																							1
																																							1
																																							1
																																							1
																																							1
																																							1
																																							1
																																							1
																																							1
																																							1
																																							1
																																							1
																																							2
																																							2
																																							2
																																							2
																																							2
																																							2
																																							2
																																							2
																																							2
																																							2
																																							2
																																							2
																																							2
																																							2
																																							2
																																							2
																																							2
																																							2
																																							3
																																							3
																																							1
																																							1
																																							1
																																							1
																																							1
																																							1
																																							1
																																							1
																																							1
																																							1
																																							1
																																							1
																																							1
																																							1
																																							1
																																							1
																																							1
																																							1
																																							1
																																							1
																																							1
																																							1
																																							1
																																							1
																																							1
																																							1
																																							1
																																							1
																																							1
																																							1
																																							1
																																							1
																																							1
																																							2
																																							2
																																							2
																																							2
																																							2
																																							2
																																							2
																																							2
																																							2
																																							2
																																							2
																																							2
																																							2
																																							2
																																							2
																																							2
																																							2
																																							2
																																							3
																																							3
																																							3
																																							4
																																							4
																																							4
																																							5
																																							5
																																							5

[truncated: 12 more sheets: SupFig7, SupFig8, SupFig9, SupFig10, SupFig11, SupFig12, SupFig13, SupFig14, SupFig15, SupFig16, SupFig18, Sheet1]
